# Supplementary material for: Consensus Integration of Multiomics Data With Machine Learning Algorithms Reveals Heterogeneous Molecular Subtypes and Enables Personalized Treatment Strategies for Hepatocellular Carcinoma
Source: Hum Mutat. 2025 Nov 24;2025:9967779. doi: 10.1155/humu/9967779 (PMC12668863; doi:10.1155/humu/9967779)
Supplement: Supporting Information — Additional supporting information can be found online in the Supporting Information section. Figure S1 Multiomics integrative consensus analysis based on the TCGA-LIHC cohort. (A) Evaluation of sample homogeneity through silhouette scores derived from consensus ensemble results. (B, C) PCA results before and after batch correction. (D) Results of DO terms enriched by 200 MS-related marker genes. Figure S2. Genomic landscapes between two HCC MSs. (A, B) GSVA scores for the hallmark gene sets and metabolism-related KEGG pathways. (C) Regulon activity profiles for 23 TFs and potential chromatin remodeling-associated regulators. (D) Immune checkpoint gene expression levels and ssGSEA scores of immune-related pathways. (E) Abundance of different immune cell types estimated by six independent algorithms. Figure S3. Development of MSRRS and its correlation with clinical characteristics. (A) PCA of training and validation cohorts before batch correction. (B) Detailed hazard ratios for 93 prognostic genes. (C) Results of bootstrap resampling of 93 prognostic genes. (D) Feature gene selection based on the Boruta algorithm. Green indicates genes considered important by the Boruta algorithm. (E) Correlation between MSRRS and clinical characteristics. (F, G) Univariate and multivariate Cox regression analysis of MSRRS and clinical characteristics. Figure S4. Molecular interaction networks associated with 10 MSRRS genes obtained from the GeneMANIA database. Figure S5. Correlation analysis of protein expression levels and CERES scores of potential therapeutic targets with MSRRS. (A) Protein expression. (B) CERES scores. Figure S6. Correlation between MSRRS and TME. (A) Differences in expression of various immunomodulators between high- and low-risk groups. (B) Correlation of MSRRS with predicted Treg cell abundance. (C, D) Differences in the activity of immune exclusion signatures and immunotherapy biomarkers between high- and low-risk groups. (E) Correlation of MSRRS with predict [file 9967779.f1.zip › Supply/Supply Table.xlsx]

## Sheet: Table S1
Table S1: Hyperparameters used in the machine learning algorithms.
Model	Package	Function	Parameter	Range	Step	Note
lasso	glmnet（R）	cv.glmnet	lambda	-	-
Ridge	glmnet（R）	cv.glmnet	lambda	-	-	To optimize the regularization parameter λ in the Ridge-penalized Cox proportional hazards model, we employed 5-fold cross-validation using the cv.glmnet() function from the glmnet R package. Specifically, the model was trained with alpha = 0 (indicating Ridge regression), and the optimal λ value (i.e., lambda.min) was selected based on the minimum mean cross-validated partial likelihood deviance…
Enet	glmnet（R）	cv.glmnet	alpha	[0.1,0.9]	0.1
			lambda	-	-
plsRCox	plsRcox（R）	cv.plsRcox	nt	-	-
SuperPC	superpc（R）	superpc.cv	threshold	-	-
CoxBoost	CoxBoost（R）	optimCoxBoostPenalty	penalty	-	-
		cv.CoxBoost	stepno	-	-
XGBoost	xgboost（R）	xgboost	eta	[0.01,0.13]	0.01
			max_depth	[3,11]	1
			min_child_weight	[3,18]	1
			gamma	[0,0.15]	0.01
			subsample	[0.4,0.95]	0.05
			colsample_bytree	[0.4,0.95]	0.05
			alpha	[0,1.5]	0.1
			lambda	[0,1.5]	0.1

## Sheet: Table S2
Table S2：The list of curated targetable genes.
Agent names	Target genes
[sar9,met(o2)11]-substance-p	TACR1
1,2,3,4,5,6-hexabromocyclohexane	JAK2
1,4-butanediol	MAN1B1
1,4-butanediol	PLA2G2A
1,4-butanediol	PLA2G2E
10-DEBC	PIM1
10-hydroxycamptothecin	TOP1
12-O-tetradecanoylphorbol-13-acetate	KCNT2
12-O-tetradecanoylphorbol-13-acetate	TRPV4
1400W	NOS1
1400W	NOS2
1400W	NOS3
16,16-dimethylprostaglandin-e2	HPGD
17-alpha-methyltestosterone	AR
17-hydroxyprogesterone-caproate	AR
17-hydroxyprogesterone-caproate	ESR1
17-hydroxyprogesterone-caproate	ESR2
17-hydroxyprogesterone-caproate	NR1H4
17-hydroxyprogesterone-caproate	NR1I2
17-hydroxyprogesterone-caproate	NR3C1
17-hydroxyprogesterone-caproate	PGR
1-azakenpaullone	CCNB1
1-azakenpaullone	CDK1
1-azakenpaullone	CDK5
1-azakenpaullone	GSK3B
1-deoxymannojirimycin	MAN2A1
1-EBIO	KCNN1
1-EBIO	KCNN2
1-EBIO	KCNN3
1-EBIO	KCNN4
1-hexadecanal	DBI
1-hexadecanal	RHO
1-naphthyl-PP1	SRC
1-octanol	GJA1
1-octanol	GJA10
1-octanol	GJA3
1-octanol	GJA4
1-octanol	GJA5
1-octanol	GJA8
1-octanol	GJA9
1-octanol	GJB1
1-octanol	GJB2
1-octanol	GJB3
1-octanol	GJB4
1-octanol	GJB5
1-octanol	GJB6
1-octanol	GJB7
1-octanol	GJC1
1-octanol	GJC2
1-octanol	GJC3
1-octanol	GJD2
1-octanol	GJD3
1-octanol	GJD4
1-octanol	GJE1
1-phenylbiguanide	HTR3A
1-phenylbiguanide	HTR3B
1s,2r-phenylpropanolamine	ADRA1A
1s,2r-phenylpropanolamine	ADRA2A
1s,2r-phenylpropanolamine	ADRB1
1s,2r-phenylpropanolamine	ADRB2
1s,2r-phenylpropanolamine	DRD1
2-(3-mercaptopropyl)pentanedioic acid	FOLH1
2,3-DCPE	BCL2L1
2,4-dinitrochlorobenzene	TXN
2,4-dinitrophenol	APP
2,5-furandimethanol	HBB
2-[1-(4-piperonyl)piperazinyl]benzothiazole	HTR4
2-aminobenzenesulfonamide	CA12
2-aminobenzenesulfonamide	CA14
2-aminobenzenesulfonamide	CA2
2-aminobenzenesulfonamide	CA6
2-aminobenzenesulfonamide	CA9
2-APB	TRPC1
2-APB	TRPC3
2-APB	TRPC4
2-APB	TRPC5
2-APB	TRPC6
2-APB	TRPC7
2-APB	TRPM2
2-APB	TRPM3
2-APB	TRPM6
2-APB	TRPV1
2-APB	TRPV6
2-BFI	ADRA2A
2-BFI	ADRA2B
2-BFI	ADRA2C
2-BFI	MAOA
2-BFI	MAOB
2-chloroadenosine	ADORA1
2-chloroadenosine	ADORA2A
2-chloroadenosine	ADORA2B
2-chloro-N6-cyclopentyladenosine	ADORA1
2-chloro-N6-cyclopentyladenosine	ADORA2A
2-chloro-N6-cyclopentyladenosine	ADORA2B
2-chloro-N6-cyclopentyladenosine	ADORA3
2-CMDO	DRD2
2-CMDO	DRD4
2-deoxyglucose	SLC2A1
2-deoxyglucose	SLC2A2
2-deoxyglucose	SLC2A3
2-deoxyglucose	SLC2A4
2-fluoro-2-deoxy-D-galactose	LCT
2-hydroxyflutamide	AR
2-hydroxysaclofen	GABBR1
2-hydroxysaclofen	GABBR2
2-iminobiotin	NOS1
2-iminobiotin	NOS2
2-iodomelatonin	MTNR1A
2-iodomelatonin	MTNR1B
2-iodomelatonin	NQO2
2'-MeCCPA	ADORA1
2-methoxyestradiol	COMT
2-methoxyestradiol	CYP19A1
2-methoxyestradiol	CYP1A1
2-methoxyestradiol	CYP1B1
2-methoxyestradiol	HIF1A
2-methoxyestradiol	TUBB
2-methyl-5-hydroxytryptamine	HTR1B
2-methyl-5-hydroxytryptamine	HTR1D
2-methyl-5-hydroxytryptamine	HTR1E
2-methyl-5-hydroxytryptamine	HTR1F
2-methyl-5-hydroxytryptamine	HTR3A
2-methyl-5-hydroxytryptamine	HTR3B
2-methyl-5-hydroxytryptamine	HTR6
2-Oleoylglycerol	GPR119
2-oxoglutaric-acid	OXGR1
2-oxopropanoate	ABAT
2-oxopropanoate	AGXT2
2-oxopropanoate	PC
2-oxopropanoate	PDHB
2-oxopropanoate	PKLR
2-oxopropanoate	PKM
2-oxopropanoate	SLC16A1
2-oxopropanoate	SLC16A2
2-oxopropanoate	SLC16A3
2-oxopropanoate	SLC16A4
2-oxopropanoate	SLC16A5
2-oxopropanoate	SLC16A6
2-oxopropanoate	SLC16A7
2-oxopropanoate	SLC16A8
2-phenylmelatonin	MTNR1A
2-phenylmelatonin	MTNR1B
2-PMDQ	ADRA1A
2-pyridylethylamine	HRH1
2-TEDC	ALOX12
3,3'-dichlorobenzaldazine	GRM5
3,3'-diindolylmethane	AR
3,3'-diindolylmethane	HIF1A
3,3'-diindolylmethane	IFNG
3,3'-diindolylmethane	PI3
3,4-DCPG-(+/-)	GRM8
3,4-DCPG-(S)	GRM8
3,5-DHPG-(S)	GRM1
3-alpha-bis-(4-fluorophenyl)-methoxytropane	CHRM1
3-alpha-bis-(4-fluorophenyl)-methoxytropane	SLC6A2
3-alpha-bis-(4-fluorophenyl)-methoxytropane	SLC6A3
3-alpha-bis-(4-fluorophenyl)-methoxytropane	SLC6A4
3-amino-benzamide	PARP1
3-AQC	HTR3A
3-bromo-7-nitroindazole	NOS1
3-bromo-7-nitroindazole	NOS2
3-bromo-7-nitroindazole	NOS3
3-bromopyruvate	HK2
3-carboxy-4-hydroxyphenylglycine-(R)	GRIN1
3-carboxy-4-hydroxyphenylglycine-(R)	GRIN2A
3-carboxy-4-hydroxyphenylglycine-(R)	GRIN2B
3-carboxy-4-hydroxyphenylglycine-(R)	GRIN2C
3-carboxy-4-hydroxyphenylglycine-(S)	GRM1
3-carboxy-4-hydroxyphenylglycine-(S)	GRM5
3-deazaadenosine	AHCY
3-deazaneplanocin-A	EZH2
3'-fluorobenzylspiperone	DRD2
3-indolebutyric-acid	B2M
3-indolebutyric-acid	HLA-A
3-indolebutyric-acid	TRAC
3-indolebutyric-acid	TRBC1
3-MATIDA	GRM1
3-methyladenine	PI3
3-methyl-GABA	ABAT
3-MPPI	ADRA1A
3PO	PFKFB3
4-(4-fluorobenzoyl)-1-(4-phenylbutyl)-piperidine	HTR2A
4,5,6,7-tetrabromobenzotriazole	AKT1
4,5,6,7-tetrabromobenzotriazole	CHEK1
4,5,6,7-tetrabromobenzotriazole	CSNK2A1
4,5,6,7-tetrabromobenzotriazole	GSK3B
4,5,6,7-tetrabromobenzotriazole	LCK
4,5,6,7-tetrabromobenzotriazole	MAP2K1
4,5,6,7-tetrabromobenzotriazole	MAPK1
4,5,6,7-tetrabromobenzotriazole	MAPK11
4,5,6,7-tetrabromobenzotriazole	MAPK12
4,5,6,7-tetrabromobenzotriazole	MAPK14
4,5,6,7-tetrabromobenzotriazole	MAPK8
4,5,6,7-tetrabromobenzotriazole	PRKCA
4,5,6,7-tetrabromobenzotriazole	ROCK1
4,5,6,7-tetrabromobenzotriazole	RPS6KB1
4,5,6,7-tetrabromobenzotriazole	SGK1
4-aminohippuric-acid	SLC22A6
4BP-TQS	CHRNA7
4-carboxy-3-hydroxyphenylglycine-(RS)	GRM1
4-carboxy-3-hydroxyphenylglycine-(S)	GRM1
4-carboxy-3-hydroxyphenylglycine-(S)	GRM2
4-chlorophenylguanidine	PLAUR
4-CMTB	FFAR2
4-DAMP	CHRM1
4-DAMP	CHRM2
4-DAMP	CHRM3
4-DAMP	CHRM4
4-DAMP	CHRM5
4E1RCat	EIF4E
4E1RCat	EIF4G1
4EGI-1	EIF4E
4-galactosyllactose	AMY2B
4-HQN	PARP1
4-IBP	SIGMAR1
4-iodo-6-phenylpyrimidine	MIF
4-iodo-L-phenylalanine	DPP4
4-methylgenistein	CYP19A1
4-methylgenistein	ESRRA
4-methylgenistein	ESRRB
4-methylgenistein	ESRRG
4-methylgenistein	FASN
4-methylhistamine	HRH4
4-mu-8C	ERN1
4-PPBP	SIGMAR1
4-P-PDOT	MTNR1A
4-P-PDOT	MTNR1B
4SC-202	HDAC1
5,7-dichlorokynurenic-acid	GLRA2
5,7-dichlorokynurenic-acid	GRIN1
5,7-dichlorokynurenic-acid	GRIN2A
5,7-dichlorokynurenic-acid	GRIN2B
5,7-dichlorokynurenic-acid	GRIN2C
5,7-dichlorokynurenic-acid	GRIN2D
5-aminolevulinic-acid	ALAD
5-BDBD	P2RX4
5-carboxamidotryptamine	HTR1A
5-carboxamidotryptamine	HTR1B
5-carboxamidotryptamine	HTR1D
5-carboxamidotryptamine	HTR1E
5-carboxamidotryptamine	HTR1F
5-carboxamidotryptamine	HTR2A
5-carboxamidotryptamine	HTR2B
5-carboxamidotryptamine	HTR2C
5-carboxamidotryptamine	HTR5A
5-carboxamidotryptamine	HTR6
5-carboxamidotryptamine	HTR7
5'-Chloro-5'-deoxy-ENBA-(+/-)	ADORA1
5-fluorouracil	DPYD
5-fluorouracil	TYMS
5-FP	TYMS
5-hydroxymethyl-tolterodine	CHRM3
5-hydroxytryptophan	SLC36A1
5-hydroxytryptophan	SLC36A2
5-methylfurmethiodide	CHRM1
5-methylfurmethiodide	CHRM2
5-methylfurmethiodide	CHRM3
5-methylfurmethiodide	CHRM4
6-chloromelatonin	MTNR1A
6-chloromelatonin	MTNR1B
6-iodo-nordihydrocapsaicin	TRPV1
7-chlorokynurenic-acid	GRIN1
7-chlorokynurenic-acid	GRIN2A
7-chlorokynurenic-acid	GRIN2B
7-chlorokynurenic-acid	GRIN2C
7-hydroxy-DPAT	DRD2
7-hydroxy-DPAT	DRD3
7-hydroxy-PIPAT	DRD3
7-hydroxystaurosporine	CHEK1
7-hydroxystaurosporine	MARK3
7-hydroxystaurosporine	PDPK1
7-methoxytacrine	ACHE
7-nitroindazole	NOS1
7-nitroindazole	NOS2
7-nitroindazole	NOS3
8-bromo-cGMP	PRKG1
8-hydroxy-DPAT	CDK1
8-hydroxy-DPAT	CHEK1
8-hydroxy-DPAT	CHEK2
8-hydroxy-DPAT	GSK3B
8-hydroxy-DPAT	HTR5A
8-hydroxy-DPAT	HTR7
8-hydroxy-DPAT	LCK
8-hydroxy-DPAT	MAPK14
8-hydroxy-DPAT	MARK1
8-hydroxy-DPAT	PDPK1
8-hydroxy-DPAT	PRKCA
8-hydroxy-DPAT	PRKCB
8-hydroxy-DPAT	PRKCD
8-hydroxy-DPAT	PRKCE
8-hydroxy-DPAT	PRKCG
8-hydroxy-PIPAT	DRD2
8-hydroxy-PIPAT	DRD3
8-M-PDOT	MTNR1A
8-M-PDOT	MTNR1B
9-aminocamptothecin	TOP1
9-anthracenecarboxylic-acid	ANO1
9-anthracenecarboxylic-acid	CLCN1
A-1070722	GSK3A
A-1070722	GSK3B
A-1120	RBP4
A12B4C3	PNKP
A205804	ICAM1
A205804	SELE
A-317491	P2RX3
A-366	EHMT1
A-366	EHMT2
A-412997	DRD4
A-438079	P2RX7
A-582941	CHRNA7
A61603	ADRA1A
A-61603	ADRA1A
A-61603	ADRA1B
A-61603	ADRA1D
A66	PIK3CA
A-674563	AKT1
A-674563	PKIA
A-674563	PRKACA
A740003	P2RX7
A77636	CALY
A-784168	TRPV1
A-803467	SCN10A
A-804598	P2RX7
A-839977	P2RX7
A-867744	CHRNA3
A-867744	CHRNA4
A-867744	CHRNA7
A-887826	SCN10A
A922500	DGAT1
A-922500	DGAT1
A-939572	SCD
A-967079	TRPA1
A-987306	ADORA1
A-987306	AVPR1A
A-987306	CCR1
A-987306	CHRM1
A-987306	CHRM2
A-987306	CHRM3
A-987306	CHRM4
A-987306	DRD3
A-987306	HTR1A
A-987306	HTR1B
A-987306	HTR2A
A-987306	HTR2B
A-987306	HTR3A
A-987306	TACR2
AA-29504	GABRA1
AA-29504	GABRA4
AA-29504	GABRB3
abamectin	GABBR1
abamectin	GABBR2
abametapir	MMP9
ABC-294640	SPHK2
abemaciclib	CDK4
abemaciclib	CDK6
abiraterone	CYP11B1
abiraterone	CYP17A1
abiraterone-acetate	CYP17A1
ABT-239	HRH1
ABT-239	HRH2
ABT-239	HRH3
ABT-491	PTAFR
ABT-639	CACNA1G
ABT-639	CACNA1H
ABT-639	CACNA1I
ABT-702	ADK
ABT-724	DRD4
ABT-737	BCL2
ABT-737	BCL2L1
ABT-737	BCL2L2
ABT-751	TUBB
AC-186	ESR2
AC-261066	RARB
AC-264613	F2RL1
AC-55541	PARP2
AC-55649	RARA
AC-55649	RARB
AC-710	CSF1R
AC-710	FLT3
AC-710	KIT
AC-710	PDGFRA
AC-710	PDGFRB
AC-7954-(+/-)	UTS2R
acalabrutinib	BTK
acalisib	PIK3CB
acalisib	PIK3CD
acamprosate	GABRA1
acamprosate	GABRA2
acamprosate	GABRA3
acamprosate	GABRA4
acamprosate	GABRA5
acamprosate	GABRA6
acamprosate	GABRB1
acamprosate	GABRB2
acamprosate	GABRB3
acamprosate	GABRD
acamprosate	GABRE
acamprosate	GABRG1
acamprosate	GABRG2
acamprosate	GABRG3
acamprosate	GABRP
acamprosate	GABRQ
acamprosate	GRIN1
acamprosate	GRIN2A
acamprosate	GRIN2B
acamprosate	GRIN2C
acamprosate	GRIN2D
acamprosate	GRIN3A
acamprosate	GRIN3B
acamprosate	GRM5
acarbose	AMY2A
acarbose	GAA
acarbose	MGAM
acarbose	SI
ACDPP	GRM5
acebutolol	ADRB1
acebutolol	ADRB2
acecainide	SCN5A
aceclidine	CHRM1
aceclidine	CHRM2
aceclidine	CHRM3
aceclidine	CHRM4
aceclidine	CHRM5
aceclofenac	PTGS2
acefylline	ADORA1
acemetacin	PTGS1
acemetacin	PTGS2
aceneuramic-acid	AZGP1
aceneuramic-acid	CES1
aceneuramic-acid	MBL2
aceneuramic-acid	REG1A
aceneuramic-acid	SELE
aceneuramic-acid	SELP
aceneuramic-acid	SIGLEC1
acenocoumarol	VKORC1
acepromazine	ADRA1A
acepromazine	ADRA1B
acepromazine	DRD1
acepromazine	DRD2
acepromazine	HTR1A
acepromazine	HTR2A
acetazolamide	AQP1
acetazolamide	CA1
acetazolamide	CA12
acetazolamide	CA14
acetazolamide	CA2
acetazolamide	CA3
acetazolamide	CA4
acetazolamide	CA7
acetohexamide	ABCC8
acetohexamide	KCNJ1
acetohexamide	KCNJ10
acetohexamide	KCNJ11
acetohydroxamic-acid	MMP12
acetophenazine	DRD1
acetophenazine	DRD2
acetyl-11-keto-beta-boswellic-acid	HSD11B1
acetyl-11-keto-beta-boswellic-acid	HSD11B2
acetylcholine	ACHE
acetylcholine	CHRM1
acetylcholine	CHRM2
acetylcholine	CHRM3
acetylcholine	CHRM4
acetylcholine	CHRM5
acetylcholine	CHRNA2
acetylcysteine	ACY1
acetylcysteine	CHUK
acetylcysteine	GRIN1
acetylcysteine	GRIN2A
acetylcysteine	GRIN2B
acetylcysteine	GRIN2D
acetylcysteine	GRIN3A
acetylcysteine	GSS
acetylcysteine	IKBKB
acetylcysteine	RELA
acetylcysteine	SLC7A11
acetyl-farnesyl-cysteine	PPARG
acexamic-acid	GAST
acifran	HCAR2
acifran	HCAR3
acipimox	HCAR2
acitretin	RARA
acitretin	RARB
acitretin	RARG
acitretin	RBP1
acitretin	RXRA
acitretin	RXRB
acitretin	RXRG
acitretin	STAT3
acivicin	CTPS1
aclarubicin	TOP1
aclarubicin	TOP2A
aclidinium	CHRM1
aclidinium	CHRM2
aclidinium	CHRM3
aclidinium	CHRM4
aclidinium	CHRM5
acriflavine	HIF1A
acriflavinium	HIF1A
acrivastine	HRH1
ACT-132577	EDNRA
ACT-132577	EDNRB
ACT-462206	HCRTR1
ACT-462206	HCRTR2
ACTB-1003	KDR
ACTB-1003	TEK
ACY-1215	HDAC1
ACY-1215	HDAC2
ACY-1215	HDAC3
ACY-1215	HDAC6
ACY-1215	HDAC8
acyclovir	PNP
AD-5467	AKR1B1
adapalene	RARA
adapalene	RARB
adapalene	RARG
adapalene	RXRA
adapalene	RXRB
adapalene	RXRG
adaprev	IGF2R
adaprev	M6PR
adaptavir	CCR5
adarotene	RARB
adarotene	RARG
adatanserin	HTR1A
adatanserin	HTR2A
ademetionine	AMD1
ademetionine	CBS
ademetionine	COMT
ademetionine	GNMT
ademetionine	MAT1A
ademetionine	MAT2A
adenine	ACACB
adenine	ACP1
adenine	APRT
adenine	MTAP
adenine	PECR
adenine	SRPK2
adenosine	ADORA1
adenosine	ADORA2A
adenosine	ADORA2B
adenosine	ADORA3
adenosine	PI4K2A
adenosine	PI4K2B
adenosine	TRPM4
adenosine-phosphate	ACSL1
adenosine-phosphate	ACSS1
adenosine-phosphate	ACSS2
adenosine-phosphate	ADCY1
adenosine-phosphate	ADK
adenosine-phosphate	CREB1
adenosine-phosphate	FBP1
adenosine-phosphate	HINT1
adenosine-phosphate	PDE4B
adenosine-phosphate	PDE4D
adenosine-phosphate	PIM1
adenosine-phosphate	PRKAA1
adenosine-phosphate	PRKAB1
adenosine-phosphate	PRKAB2
adenosine-phosphate	PYGL
adenosine-phosphate	TRPM4
adenosine-triphosphate	ABCA1
adenosine-triphosphate	ABCB1
adenosine-triphosphate	ABCB11
adenosine-triphosphate	ABCC2
adenosine-triphosphate	ABCC8
adenosine-triphosphate	ABCC9
adenosine-triphosphate	ABCG1
adenosine-triphosphate	ABL1
adenosine-triphosphate	ABL2
adenosine-triphosphate	ACSL1
adenosine-triphosphate	ACSS1
adenosine-triphosphate	ACSS2
adenosine-triphosphate	ACVR1
adenosine-triphosphate	ACVR1B
adenosine-triphosphate	ACVRL1
adenosine-triphosphate	ADCY1
adenosine-triphosphate	ADRBK1
adenosine-triphosphate	ADRBK2
adenosine-triphosphate	AFG3L2
adenosine-triphosphate	AKT1
adenosine-triphosphate	ALK
adenosine-triphosphate	AMHR2
adenosine-triphosphate	APAF1
adenosine-triphosphate	ARAF
adenosine-triphosphate	ASNA1
adenosine-triphosphate	ASNS
adenosine-triphosphate	ASS1
adenosine-triphosphate	CDK15
adenosine-triphosphate	GPR17
adenosine-triphosphate	ITPR1
adenosine-triphosphate	NAE1
adenosine-triphosphate	NT5C2
adenosine-triphosphate	P2RY1
adenosine-triphosphate	P2RY11
adenosine-triphosphate	P2RY13
adenosine-triphosphate	P2RY2
adenosine-triphosphate	P2RY4
adenosine-triphosphate	PRKAA1
adenosine-triphosphate	RYR1
adenosine-triphosphate	RYR2
adenosine-triphosphate	RYR3
adenosine-triphosphate	SLC25A4
adenosine-triphosphate	TNK2
adenosine-triphosphate	TRPM4
adenosine-triphosphate	TRPM7
adiphenine	CHRNA1
adipic-acid	SLC22A6
adiporon	ADIPOR1
adiporon	ADIPOR2
ADL5859	OPRD1
adoprazine	DRD2
adoprazine	HTR1A
adrenalone	ADRA1A
adrenosterone	HSD11B1
adrenosterone	HSD11B2
ADX-10059	GRM5
ADX-47273	GRM5
AEE788	EGFR
AEE788	ERBB2
AEE788	ERBB4
AEE788	FGFR2
AEE788	FGFR3
AEE788	KDR
AF38469	SORT1
afalanine	DRD2
afatinib	EGFR
afatinib	ERBB2
afatinib	ERBB4
afimoxifene	ESR1
afimoxifene	ESR2
afimoxifene	ESRRG
afimoxifene	PLD1
afimoxifene	PRKCD
afimoxifene	PRKCE
afimoxifene	PRKCQ
afimoxifene	PRKCZ
AG-1024	IGF1R
AG-14361	PARP1
AG-490	EGFR
AG-490	JAK2
AG-490	JAK3
AG-555	CDK2
AGI-5198	IDH1
AGI-6780	IDH2
AGM-1470	METAP2
agmatine	ADRA2C
agmatine	ASIC3
agmatine	CACNA1B
agmatine	CHRNA1
agmatine	GRIN1
agmatine	KCNJ1
agmatine	NISCH
AGN-192403	NISCH
AGN-194310	RXRA
AGN-194310	RXRB
AGN-194310	RXRG
AGN-195183	RARA
agomelatine	HTR2A
agomelatine	HTR2B
agomelatine	HTR2C
agomelatine	MTNR1A
agomelatine	MTNR1B
AH11110	ADRA1B
AH6809	PTGDR
AH6809	PTGER1
AH6809	PTGER2
AH6809	PTGER3
AH-7614	FFAR4
AI-10-49	CBFB
AIM-100	TNK2
AJ76-(+)	DRD2
AJ76-(+)	DRD3
AJ76-(+)	DRD4
ajmaline	SCN5A
AK-7	SIRT2
AKBA	ALOX5
AL-8697	MAPK14
alacepril	ACE
alanine	AARS
alanine	AARS2
alanine	ABAT
alanine	AGXT
alanine	AGXT2
alanine	GPRC6A
alanine	GPT
alanine	GPT2
alanine	KYNU
alanine	NFS1
alanine	PHYKPL
alanine	SLC1A4
alanine	SLC36A1
alanine	SLC7A8
alantolactone	STAT3
alaproclate	SLC6A4
alarelin	GNRH1
albendazole	TUBA1A
albendazole	TUBB
albendazole	TUBB4B
albuterol	ADRB1
albuterol	ADRB2
alcaftadine	HRH1
alclofenac	PTGS1
alclometasone-dipropionate	CYP3A4
alclometasone-dipropionate	NR3C1
alclometasone-dipropionate	SERPINA6
alcuronium	CHRM1
alcuronium	CHRM2
alcuronium	CHRM3
alcuronium	CHRM4
alcuronium	CHRNA7
alda-1	ALDH2
aldoxorubicin	TOP2A
alectinib	ALK
alectinib	MET
alendronate	ATP6V1A
alendronate	FDPS
alendronate	PTPN4
alendronate	PTPRE
alendronate	PTPRS
alexidine	PTPMT1
alfacalcidol	CYP27B1
alfacalcidol	VDR
alfaxalone	GABBR1
alfuzosin	ADRA1A
alfuzosin	ADRA1B
alfuzosin	ADRA1D
alfuzosin	KCNH2
alimemazine	HRH1
alisertib	AURKA
aliskiren-hemifumarate	REN
alizapride	DRD2
allicin	TRPA1
allicin	TRPV1
allopregnanolone	GABRA1
allopregnanolone	GABRA2
allopregnanolone	GABRA3
allopregnanolone	GABRA4
allopregnanolone	GABRA5
allopregnanolone	GABRA6
allopregnanolone	GABRB2
allopregnanolone	GABRG2
allopurinol	XDH
allylestrenol	ESR1
allylestrenol	PGR
allylestrenol	SLC6A9
allylisothiocyanate	TRPA1
almitrine	ATP1A1
almorexant	HCRTR1
almorexant	HCRTR2
almotriptan	HTR1B
almotriptan	HTR1D
aloe-emodin	CASP8
alogliptin	DPP4
alosetron	HTR3A
aloxistatin	CTSG
alpelisib	PIK3CA
alpelisib	PIK3CB
alpelisib	PIK3CD
alpelisib	PIK3CG
alpha-Asarone	HMGCR
alpha-linolenic-acid	ELOVL4
alpha-linolenic-acid	FADS1
alpha-linolenic-acid	FADS2
alpha-linolenic-acid	FFAR1
alpha-linolenic-acid	FFAR4
alpha-linolenic-acid	PTGS2
alpha-linolenic-acid	SLC8A1
alpha-linolenic-acid	TRPV1
alpha-methylhistamine-dihydrobromide-(R)-(-)	HRH3
alpha-methylhistamine-dihydrobromide-(S)-(+)	HRH3
alpha-methylserotonin	HTR1D
alpha-methylserotonin	HTR1E
alpha-methylserotonin	HTR1F
alpha-methylserotonin	HTR2A
alpha-methylserotonin	HTR2B
alpha-methylserotonin	HTR2C
alpha-methylserotonin	HTR4
alpidem	GABRA1
alprenolol	ADRB1
alprenolol	ADRB2
alprenolol	HTR1A
alprostadil	CATSPER1
alprostadil	CATSPER2
alprostadil	CATSPER3
alprostadil	CATSPER4
alprostadil	PTGDR
alprostadil	PTGER1
alprostadil	PTGER2
alprostadil	PTGER4
alprostadil	PTGIR
alrestatin	AKR1B1
altanserin	HTR2A
altinicline	CHRNA4
altinicline	CHRNB2
altiratinib	KDR
altiratinib	MET
altiratinib	TEK
altrenogest	PGR
alverine	HTR1A
alvespimycin	HSP90AA1
alvimopan	OPRD1
alvimopan	OPRK1
alvimopan	OPRM1
alvocidib	CDK1
alvocidib	CDK2
alvocidib	CDK4
alvocidib	CDK5
alvocidib	CDK6
alvocidib	CDK7
alvocidib	CDK8
alvocidib	CDK9
alvocidib	EGFR
alvocidib	PYGM
ALX-5407	SLC6A9
AM-1241	CNR1
AM-1241	CNR2
AM-24	ALOX5
AM-251	CNR1
AM-251	GPR18
AM-251	GPR55
AM-281	CNR1
AM-281	CNR2
AM-281	GPR55
AM-404	CNR1
AM-404	CNR2
AM-404	FAAH
AM-404	TRPV1
AM-580	RARA
AM-630	CNR1
AM-630	CNR2
AM679	ALOX5AP
AM679	CNR1
AM679	CNR2
AM-92016	GRIN1
amantadine	DRD2
amantadine	GRIN2A
amantadine	GRIN2B
amantadine	GRIN2C
amantadine	GRIN2D
amantadine	GRIN3A
ambenonium	ACHE
ambrisentan	EDNRA
ambrisentan	EDNRB
ambroxol	CYP3A4
amcinonide	ANXA1
amcinonide	NR3C1
AMD11070	CXCR4
AMD-3465	CXCR4
amezinium	ADRB2
amfenac	PTGS1
amfenac	PTGS2
amfepramone	SLC6A2
amfepramone	SLC6A3
amflutizole	XDH
AMG-208	MET
AMG-232	MDM2
AMG319	PIK3CD
AMG-319	PIK3CD
AMG-337	MET
AMG458	MET
AMG-487-(+/-)	CXCR3
AMG-517	TRPV1
AMG-548	MAPK11
AMG-548	MAPK12
AMG-548	MAPK13
AMG-548	MAPK14
AMG-837	FFAR1
AMG900	AURKA
AMG900	AURKB
AMG900	AURKC
AMG-925	CDK4
AMG-925	CDK6
AMG-925	FLT3
AMG-9810	TRPV1
AMG-PERK-44	EIF2AK4
AMI-1	PRMT1
amibegron	ADRB3
amiflamine	MAOA
amiflamine	SLC6A2
amifostine	ALPPL2
amifostine	ENPP1
amiloride	AOC1
amiloride	ASIC1
amiloride	ASIC2
amiloride	ASIC3
amiloride	PKD2
amiloride	PKD2L1
amiloride	PLAU
amiloride	SCNN1A
amiloride	SCNN1B
amiloride	SCNN1D
amiloride	SCNN1G
amiloride	SLC9A1
amiloride	TRPC7
amiloride	TRPV2
amineptine	SLC6A2
amineptine	SLC6A4
aminocaproic-acid	LPA
aminocaproic-acid	PLAT
aminocaproic-acid	PLG
aminoglutethimide	CYP11A1
aminoglutethimide	CYP19A1
aminoguanidine	NOS2
aminomethyltransferase	NOS2
aminopentamide	CHRM1
aminophylline	ADORA1
aminophylline	ADORA2A
aminophylline	ADORA2B
aminophylline	ADORA3
aminophylline	HDAC2
aminophylline	PDE3A
aminophylline	PDE3B
aminophylline	PDE4A
aminophylline	PDE4B
aminophylline	PDE4C
aminophylline	PDE4D
aminopterin	DHFR
aminopterin	SLC46A1
aminopurvalanol-a	CDK1
aminopurvalanol-a	CDK2
aminopurvalanol-a	CDK5
aminopurvalanol-a	CDK6
aminosalicylate	ALOX5
aminosalicylate	CHUK
aminosalicylate	PLA2G2E
aminosalicylate	PTGS1
aminosalicylate	PTGS2
aminothiadiazole	ADORA3
aminothiadiazole	IMPDH1
aminothiazole	NOS2
amiodarone	ADRB1
amiodarone	CACNA1H
amiodarone	CACNA2D2
amiodarone	KCNA7
amiodarone	KCNH2
amisulpride	DRD2
amisulpride	DRD3
amisulpride	HTR2A
amisulpride	HTR7
amitifadine	SLC6A2
amitifadine	SLC6A3
amitifadine	SLC6A4
amitraz	ADRA1A
amitraz	ADRA2A
amitriptyline	ADRA1A
amitriptyline	ADRA1B
amitriptyline	ADRA1D
amitriptyline	ADRA2A
amitriptyline	ADRB1
amitriptyline	ADRB2
amitriptyline	ADRB3
amitriptyline	CHRM1
amitriptyline	CHRM2
amitriptyline	CHRM3
amitriptyline	CHRM4
amitriptyline	CHRM5
amitriptyline	HRH1
amitriptyline	HRH2
amitriptyline	HRH4
amitriptyline	HTR1A
amitriptyline	HTR1B
amitriptyline	HTR1D
amitriptyline	HTR2A
amitriptyline	HTR2C
amitriptyline	HTR6
amitriptyline	HTR7
amitriptyline	KCNA1
amitriptyline	KCND2
amitriptyline	KCND3
amitriptyline	KCNQ2
amitriptyline	KCNQ3
amitriptyline	NTRK1
amitriptyline	NTRK2
amitriptyline	OPRD1
amitriptyline	OPRK1
amitriptyline	OPRM1
amitriptyline	SIGMAR1
amitriptyline	SLC6A2
amitriptyline	SLC6A4
amlexanox	FGF1
amlexanox	IL3
amlexanox	PDE4A
amlexanox	PDE4B
amlexanox	PDE4C
amlexanox	PDE4D
amlexanox	S100A12
amlexanox	S100A13
amlodipine	CA1
amlodipine	CACNA1B
amlodipine	CACNA1C
amlodipine	CACNA1D
amlodipine	CACNA1F
amlodipine	CACNA1S
amlodipine	CACNA2D1
amlodipine	CACNA2D3
amlodipine	CACNB1
amlodipine	CACNB2
amlodipine	SMPD1
ammonium-glycyrrhizinate	HSD11B1
ammonium-glycyrrhizinate	HSD11B2
ammonium-glycyrrhizinate	SLCO1B1
ammonium-glycyrrhizinate	SLCO1B3
ammonium-lactate	HCAR1
ammonium-perfluorocaprylate	PIM1
AMN-082	GRM7
amodiaquine	HNMT
amonafide	TOP2A
amonafide	TOP2B
amoxapine	ADRA1A
amoxapine	ADRA1B
amoxapine	ADRA1D
amoxapine	ADRA2A
amoxapine	ADRA2B
amoxapine	ADRA2C
amoxapine	CHRM1
amoxapine	CHRM2
amoxapine	CHRM3
amoxapine	CHRM4
amoxapine	CHRM5
amoxapine	DRD1
amoxapine	DRD2
amoxapine	DRD3
amoxapine	DRD4
amoxapine	DRD5
amoxapine	GABRA1
amoxapine	GABRA2
amoxapine	GABRA3
amoxapine	GABRA4
amoxapine	GABRA5
amoxapine	GABRA6
amoxapine	GABRB1
amoxapine	GABRB2
amoxapine	GABRB3
amoxapine	GABRD
amoxapine	GABRE
amoxapine	GABRG1
amoxapine	GABRG2
amoxapine	GABRG3
amoxapine	GABRP
amoxapine	GABRQ
amoxapine	HRH1
amoxapine	HRH4
amoxapine	HTR1A
amoxapine	HTR1B
amoxapine	HTR2A
amoxapine	HTR2B
amoxapine	HTR2C
amoxapine	HTR3A
amoxapine	HTR6
amoxapine	HTR7
amoxapine	SLC6A2
amoxapine	SLC6A3
amoxapine	SLC6A4
amoxicillin	CYP2C19
amoxicillin	SLC15A1
amoxicillin	SLC15A2
amoxicillin	SLC22A6
AMPA-(RS)	GRIN1
AMPA-(S)	GRIN1
ampalex	GRIA1
ampalex	GRIA2
ampalex	GRIA3
ampalex	GRIA4
amperozide	FAAH
amperozide	HTR2A
ampiroxicam	PTGS1
ampiroxicam	PTGS2
amrinone	PDE3A
amrinone	PDE3B
amrinone	PDE4B
amrinone	TNF
amrubicin	TOP2A
amrubicin	TOP2B
amsacrine	KCNH2
amsacrine	TOP2A
amthamine	HRH2
amtolmetin-guacil	PTGS1
amtolmetin-guacil	PTGS2
amuvatinib	KIT
amuvatinib	MET
amygdalin	CASP3
amyl-nitrite	NPR1
ANA-12	NTRK2
anacetrapib	CETP
anagliptin	DPP4
anagrelide	PDE3A
anamorelin	GHSR
anandamide	CACNA1G
anandamide	CACNA1H
anandamide	CACNA1I
anandamide	CNR1
anandamide	CNR2
anandamide	GLRA1
anandamide	GPR18
anandamide	GPR55
anandamide	KCNA2
anandamide	KCNK3
anandamide	KCNK9
anandamide	TRPM8
anandamide	TRPV1
anastrozole	CYP19A1
andarine	AR
andrographolide	NFKB1
anguidine	SLC5A1
aniracetam	DRD2
aniracetam	GRIA1
aniracetam	GRIA2
aniracetam	GRIA3
aniracetam	GRIA4
aniracetam	HTR2A
anisindione	GGCX
anisodamine	ADRA1A
anisomycin	NHP2L1
anisomycin	RPL10L
anisomycin	RPL11
anisomycin	RPL13A
anisomycin	RPL15
anisomycin	RPL19
anisomycin	RPL23
anisomycin	RPL23A
anisomycin	RPL26L1
anisomycin	RPL3
anisomycin	RPL37
anisomycin	RPL8
anisomycin	RSL24D1
anisotropine	CHRM1
anisotropine	CHRM2
anisotropine	CHRM3
anlotinib	KDR
anlotinib	PDGFRB
anpirtoline	HTR1B
ANR-94	ADORA2A
antagonist-g	MAPK8
antalarmin	CRHR1
antazoline	HRH1
anthraquinone	CDC25B
antimycin-a	CYCS
AP-18	TRPA1
AP26113	ALK
AP26113	EGFR
apabetalone	BRD3
apafant	PTAFR
apatinib	CSK
apatinib	KDR
apatinib	KIT
apatinib	RET
APC-100	AR
APcK-110	KIT
APcK-110	STAT3
APD597	GPR119
APD668	GPR119
API-001	SIGMAR1
API-1	AKT1
API-1	AKT2
API-1	AKT3
apigenin	AKR1B1
apigenin	AR
apigenin	CDK6
apigenin	CFTR
apigenin	CYP19A1
apigenin	CYP1B1
apigenin	HSD17B1
apixaban	F10
apocynin	NOX4
apoptosis-activator-II	BCHE
apoptosis-activator-II	CES1
APR-246	TP53
apraclonidine	ADRA1A
apraclonidine	ADRA2A
apraclonidine	ADRA2B
apraclonidine	ADRA2C
apratastat	ADAM17
apratastat	MMP1
apratastat	MMP13
apratastat	MMP9
apremilast	PDE4A
apremilast	PDE4B
apremilast	PDE4C
apremilast	PDE4D
aprepitant	TACR1
aprindine	CALM1
aprindine	SCN5A
aptiganel	GRIN1
APTO-253	KLF4
APY0201	IL12A
APY0201	IL12B
APY0201	PIKFYVE
APY-29	ERN1
AQ-RA741	CHRM2
AR-12	PDPK1
AR-42	HDAC1
AR-A014418	GSK3B
arachidonic-acid	CLCN2
arachidonic-acid	KCNJ4
arachidonic-acid	KCNK10
arachidonic-acid	KCNK18
arachidonic-acid	KCNK2
arachidonic-acid	PRKCZ
arachidonic-acid	PTGS1
arachidonic-acid	TRPC6
arachidonic-acid	TRPM2
arbidol	CYP3A4
arbutin	TYR
AR-C155858	SLC16A1
AR-C155858	SLC16A7
ARC-239	ADRA2A
ARC-239	ADRA2B
ARC-239	ADRA2C
arctigenin	CHUK
arctigenin	MAP2K1
arcyriaflavin-a	CCND1
arcyriaflavin-a	CDK4
ardeparin	SERPINC1
ardeparin	SERPIND1
arecaidine-but-2-ynyl-ester	CHRM2
arecaidine-propargyl-ester	CHRM1
arecaidine-propargyl-ester	CHRM2
arecaidine-propargyl-ester	CHRM3
arecaidine-propargyl-ester	CHRM4
arecoline	CHRM1
arecoline	CHRM2
arecoline	CHRM3
arecoline	CHRM4
argatroban	F2
arglabin	FNTA
arglabin	NFKB1
aripiprazole	ADRA1A
aripiprazole	ADRA1B
aripiprazole	ADRA2A
aripiprazole	ADRA2B
aripiprazole	ADRA2C
aripiprazole	CHRM1
aripiprazole	CHRM2
aripiprazole	CHRM3
aripiprazole	CHRM4
aripiprazole	CHRM5
aripiprazole	DRD1
aripiprazole	DRD2
aripiprazole	DRD3
aripiprazole	DRD4
aripiprazole	DRD5
aripiprazole	HRH1
aripiprazole	HTR1A
aripiprazole	HTR1B
aripiprazole	HTR1D
aripiprazole	HTR1E
aripiprazole	HTR2A
aripiprazole	HTR2C
aripiprazole	HTR3A
aripiprazole	HTR6
aripiprazole	HTR7
armodafinil	SLC6A3
arofylline	PDE4A
arotinolol	ADRB3
ARQ-092	AKT2
ARQ-621	KIF11
ARRY-334543	ERBB2
arsanilic-acid	LYZ
arsenic-trioxide	AKT1
arsenic-trioxide	CCND1
arsenic-trioxide	IKBKB
arsenic-trioxide	JUN
arsenic-trioxide	MAPK1
arsenic-trioxide	MAPK3
arsenic-trioxide	TXNRD1
artemether	ATP1A1
artemisinin	CYP2B6
arundic-acid	PTGS2
arundic-acid	S100B
ARV-825	BRD4
AS-1269574	GPR119
AS-1892802	ROCK1
AS-1949490	INPP5D
AS-2034178	FFAR1
AS-2444697	IRAK4
AS-252424	PIK3CG
AS-604850	PIK3CA
AS-604850	PIK3CG
AS-703026	MAP2K1
AS-703026	MAP2K2
AS-77	KCNA3
AS-77	KCNA5
AS-77	KCNN4
asaraldehyde	PTGS2
ASC-J9	AR
ascomycin	FKBP1A
ascorbic-acid	ALKBH2
ascorbic-acid	ALKBH3
ascorbic-acid	BBOX1
ascorbic-acid	DBH
ascorbic-acid	EGLN1
ascorbic-acid	EGLN2
ascorbic-acid	EGLN3
ascorbic-acid	KDM5D
ascorbic-acid	LCT
ascorbic-acid	OGFOD1
ascorbic-acid	OGFOD2
ascorbic-acid	P3H1
ascorbic-acid	P3H2
ascorbic-acid	P3H3
ascorbic-acid	P4HA1
ascorbic-acid	P4HTM
ascorbic-acid	PAM
ascorbic-acid	PHYH
ascorbic-acid	PLOD1
ascorbic-acid	PLOD2
ascorbic-acid	PLOD3
ascorbic-acid	SLC23A1
ascorbic-acid	SLC23A2
ascorbic-acid	TMLHE
asenapine	ADRA1A
asenapine	ADRA2A
asenapine	ADRA2B
asenapine	ADRA2C
asenapine	ADRB1
asenapine	ADRB2
asenapine	DRD1
asenapine	DRD2
asenapine	DRD3
asenapine	DRD4
asenapine	HRH1
asenapine	HRH2
asenapine	HTR1A
asenapine	HTR1B
asenapine	HTR1D
asenapine	HTR1E
asenapine	HTR2A
asenapine	HTR2B
asenapine	HTR2C
asenapine	HTR5A
asenapine	HTR6
asenapine	HTR7
asiatic-acid	PYGM
ASP-2535	SLC6A9
ASP3026	ALK
aspartame	TAS1R2
aspartame	TRPV1
aspirin	AKR1C1
aspirin	ASIC3
aspirin	EDNRA
aspirin	HSPA5
aspirin	IKBKB
aspirin	NFKB1
aspirin	NFKB2
aspirin	NFKBIA
aspirin	PRKAA1
aspirin	PRKAA2
aspirin	PRKAB1
aspirin	PRKAB2
aspirin	PRKAG1
aspirin	PRKAG2
aspirin	PRKAG3
aspirin	PTGS1
aspirin	PTGS2
aspirin	RPS6KA3
aspirin	TP53
AST-1306	EGFR
AST-1306	ERBB2
astemizole	HRH1
astemizole	KCNH1
astemizole	KCNH2
asymmetrical-dimethylarginine	NOS2
asymmetrical-dimethylarginine	NOS3
AT-1015	HTR2A
AT13148	AKT1
AT13148	AKT2
AT13148	AKT3
AT13148	ROCK1
AT13148	ROCK2
AT13148	SGK3
AT13387	HSP90AA1
AT-7519	CDK1
AT-7519	CDK2
AT-7519	CDK4
AT-7519	CDK5
AT-7519	CDK6
AT-7519	CDK9
AT7867	AKT2
AT7867	GSK3B
AT7867	PKIA
AT7867	PRKACA
AT-9283	AURKA
AT-9283	AURKB
AT-9283	JAK2
AT-9283	JAK3
AT-9283	RPS6KA6
AT-9283	STK17A
ataluren	DMD
ATB-346	PTGER2
atenolol-(+/-)	ADRB1
atenolol-(+/-)	ADRB2
atiprimod	JAK2
atiprimod	STAT3
atizoram	PDE4A
atizoram	PDE4B
atizoram	PDE4C
atizoram	PDE4D
ATN-161	ITGA5
ATN-161	ITGAV
ATN-161	ITGB1
ATN-161	ITGB3
atomoxetine	GRIN1
atomoxetine	GRIN2A
atomoxetine	GRIN2B
atomoxetine	GRIN2C
atomoxetine	GRIN2D
atomoxetine	GRIN3A
atomoxetine	GRIN3B
atomoxetine	SLC6A2
atomoxetine	SLC6A3
atomoxetine	SLC6A4
atorvastatin	AHR
atorvastatin	DPP4
atorvastatin	HMGCR
atosiban	AVPR1A
atosiban	AVPR1B
atosiban	AVPR2
atosiban	OXTR
atovaquone	DHODH
ATPA	GRIA2
ATPA	GRIK1
atracurium	CHRNA2
atrasentan	EDNRA
atropine	CHRM1
atropine	CHRM2
atropine	CHRM3
atropine	CHRM4
atropine	CHRM5
auranofin	IKBKB
auranofin	PRDX5
auranofin	TRPA1
aurora-a-inhibitor-i	AURKA
aurothioglucose	PRKCI
autotaxin-modulator-1	ENPP2
AV-412	EGFR
AV-412	ERBB2
AV-608	TACR1
avagacestat	PSEN1
avanafil	PDE5A
avasimibe	CES1
avatrombopag	MPL
AVE-0991	MRGPRX1
AVL-292	BTK
AVL-292	YES1
AVN-944	IMPDH1
AVN-944	IMPDH2
avobenzone	TYR
axitinib	CSF1
axitinib	FLT1
axitinib	FLT4
axitinib	KDR
axitinib	PLK4
AZ-10417808	CASP3
AZ-10606120	P2RX7
AZ-12080282	DHH
AZ191	DYRK1B
AZ20	ATR
AZ20	MTOR
AZ505	SMYD2
AZ5104	EGFR
AZ-628	BRAF
AZ-628	RAF1
AZ960	JAK2
azacitidine	DNMT1
azacitidine	DNMT3A
azacyclonol	HRH1
azaguanine-8	PNP
azaperone	DRD2
azaperone	DRD3
azapropazone	PTGS2
azasetron	HTR3A
azasetron	HTR3B
azatadine	HRH1
azathioprine	HPRT1
azathioprine	IMPDH1
azathioprine	PPAT
AZD1080	GSK3A
AZD1080	GSK3B
AZD1208	PIM1
AZD1208	PIM2
AZD1208	PIM3
AZD1283	P2RY12
AZD1446	CHRNA4
AZD1446	CHRNB2
AZD1480	JAK1
AZD1480	JAK2
AZD1480	JAK3
AZD1981	PTGDR2
AZD2014	MTOR
AZD2858	GSK3B
AZD3264	IKBKB
AZD3463	ALK
AZD3463	IGF1R
AZD3514	AR
AZD3759	EGFR
AZD3839	BACE1
AZD3965	SLC16A1
AZD3988	DGAT1
AZD4282	AGXT
AZD4282	AGXT2
AZD4282	ALAS1
AZD4282	ALAS2
AZD4282	BAAT
AZD4282	GARS
AZD4282	GATM
AZD4282	GCAT
AZD4282	GCSH
AZD4282	GLDC
AZD4282	GLRA1
AZD4282	GLRA2
AZD4282	GLRA3
AZD4282	GLRB
AZD4282	GLYAT
AZD4282	GLYATL1
AZD4282	GLYATL2
AZD4282	GNMT
AZD4282	GPR18
AZD4282	GPRC6A
AZD4282	GRIN1
AZD4282	GRIN2A
AZD4282	GRIN2B
AZD4282	GRIN2C
AZD4282	GRIN2D
AZD4282	GRIN3B
AZD4282	GSS
AZD4282	PIPOX
AZD4282	SHMT1
AZD4282	SHMT2
AZD4282	SLC32A1
AZD4282	SLC36A1
AZD4282	SLC6A5
AZD4282	SLC6A9
AZD4547	FGFR1
AZD4547	FGFR2
AZD4547	FGFR3
AZD4547	FGFR4
AZD4547	IGF1R
AZD4547	KDR
AZD5069	CXCR2
AZD5363	AKT1
AZD5363	AKT2
AZD5363	AKT3
AZD5438	KCNH2
AZD5582	BIRC2
AZD5582	BIRC3
AZD5582	XIAP
AZD6482	PIK3CA
AZD6482	PIK3CB
AZD6482	PIK3CD
AZD6482	PIK3CG
AZD6738	ATR
AZD6765	GRIN1
AZD7545	PDK1
AZD7687	DGAT1
AZD7762	CHEK1
AZD7762	CHEK2
AZD8055	MTOR
AZD8186	PIK3CB
AZD8186	PIK3CD
AZD8835	PIK3CA
AZD8835	PIK3CD
AZD8931	EGFR
AZD8931	ERBB2
AZD8931	ERBB3
AZD9272	GRM5
AZD9496	ESR1
AZD9668	ELANE
azelaic-acid	AKR1D1
azelaic-acid	SRD5A2
azelaic-acid	TYR
azelastine	HRH1
azeliragon	AGER
azelnidipine	CACNA1C
azilsartan	AGTR1
azilsartan	AGTR2
azilsartan-medoxomil	AGTR1
azilsartan-medoxomil	AGTR2
azimilide	KCNA5
azimilide	KCNE1
azimilide	KCNH2
azimilide	KCNQ1
azithromycin	MLNR
AZM-475271	SRC
azosemide	SLC12A1
azosemide	SLC12A2
bacitracin	A2M
bacitracin	IDE
baclofen	GABBR1
baclofen	GABBR2
baclofen	KCTD12
baclofen	KCTD16
baclofen	KCTD8
baclofen-(R)	GABBR1
baclofen-(R)	GABBR2
BADGE	PPARG
bafetinib	ABL1
bafetinib	BCR
bafetinib	LYN
BAG-956	PIK3CG
baicalein	ALOX5
baicalein	GLO1
baicalein	PREP
baicalein	SELL
baicalein	SELP
baicalein	TNF
baicalein	XDH
baicalin	PREP
bakuchiol	HIF1A
balaglitazone	PPARG
balicatib	CTSK
balsalazide	ALOX5
balsalazide	PPARG
balsalazide	PTGS1
balsalazide	PTGS2
BAM7	BAX
bambuterol	ADRB2
bambuterol	BCHE
BAN-ORL-24	OPRL1
barasertib	AURKA
barasertib	AURKB
barasertib-HQPA	AURKB
barbital	CHRNA4
barbital	CHRNA7
barbital	GABRA1
barbital	GABRA2
barbital	GABRA3
barbital	GABRA4
barbital	GABRA5
barbital	GABRA6
barbital	GRIA2
barbital	GRIK2
bardoxolone	NOS2
bardoxolone	PPARG
bardoxolone-methyl	PPARG
bardoxolone-methyl	STAT3
baricitinib	JAK1
baricitinib	JAK2
barium-6-O-phosphonato-D-glucose	GPI
basimglurant	GRM5
batimastat	ADAM28
batimastat	ADAMTS5
batimastat	MMP12
batimastat	MMP16
batimastat	MMP2
batimastat	MMP8
bavisant	HRH3
BAX-channel-blocker	BAX
BAY-11-7082	RELA
BAY-11-7085	NFKBIA
BAY-41-2272	GUCY1A3
BAY-41-2272	GUCY1B3
BAY-60-6583	ADORA1
BAY-60-6583	ADORA2A
BAY-60-6583	ADORA2B
BAY-60-6583	ADORA3
bay-60-7550	PDE2A
BAY-61-3606	SYK
BAY-87-2243	HIF1A
BAY-K-8644-(s)-(-)	CACNA1C
BAZ2-ICR	ZNF215
bazedoxifene	ESR1
bazedoxifene	ESR2
BC-11	PLAU
BCTC	TRPV1
BCX-1470	CFD
BD-1047	SIGMAR1
BD-1063	SIGMAR1
BE-2254	ADRA1A
beclomethasone	NR3C1
beclomethasone	SERPINA6
beclomethasone-dipropionate	GPR97
beclomethasone-dipropionate	NR3C1
begacestat	PSEN1
belinostat	HDAC1
belinostat	HDAC10
belinostat	HDAC11
belinostat	HDAC2
belinostat	HDAC3
belinostat	HDAC4
belinostat	HDAC5
belinostat	HDAC6
belinostat	HDAC7
belinostat	HDAC8
belinostat	HDAC9
bemegride	GABRA1
bemesetron	HTR3A
bemesetron	HTR3B
benazepril	ACE
bendazac	PTGS1
bendazac	PTGS2
bendroflumethiazide	CA1
bendroflumethiazide	CA2
bendroflumethiazide	CA4
bendroflumethiazide	KCNMA1
bendroflumethiazide	SLC12A1
bendroflumethiazide	SLC12A3
benfluorex	HMGCR
benfluralin	CYP1A1
benfluralin	CYP1A2
benfluralin	CYP2B6
benfluralin	CYP3A4
benfluralin	ESR1
benfluralin	MMP1
benfluralin	SULT2A1
benfluralin	UGT1A1
benfotiamine	AGER
benidipine	CACNA1C
benidipine	CACNA1G
benperidol	DRD2
benproperine	SCN5A
benserazide	DDC
bentiromide	HPN
benzamil	ASIC1
benzamil	PKD2L1
benzamil	SCNN1A
benzamil	SCNN1B
benzamil	SCNN1D
benzamil	SCNN1G
benzamil	SLC8A1
benzbromarone	ABCC1
benzethonium	SCN10A
benzocaine	SCN10A
benzoic-acid	DAO
benzoic-acid	HRSP12
benzoic-acid	PRDX5
benzoic-acid	RAB9A
benzoin	CES1
benzonatate	SCN5A
benzoquinonium-dibromide	CHRNA1
benzotript	CCKAR
benzotript	CCKBR
benzthiazide	CA1
benzthiazide	CA12
benzthiazide	CA2
benzthiazide	CA4
benzthiazide	CA9
benzthiazide	SLC12A3
benztropine-mesylate	CHRM1
benztropine-mesylate	HRH1
benztropine-mesylate	SLC6A3
benzyl-benzoate	LIPE
bepotastine	HRH1
bepridil	ATP1A1
bepridil	CACNA1A
bepridil	CACNA1H
bepridil	CACNA2D2
bepridil	CALM1
bepridil	KCNQ1
bepridil	KCNQ4
bepridil	PDE1A
bepridil	PDE1B
bepridil	TNNC1
berberine	LDLR
bergenin	IL1B
bergenin	TNF
beta-amyloid-synthesis-inhibitor	APP
beta-CCB	GABRA1
beta-CCB	GABRG2
beta-elemene	MMP2
beta-elemene	MMP9
beta-funaltrexamine	OPRD1
beta-funaltrexamine	OPRK1
beta-funaltrexamine	OPRM1
betahistine	HRH1
betahistine	HRH3
beta-hydroxy-beta-methylbutyrate	MTOR
beta-Hydroxybutyrate	HCAR2
beta-lapachone	TOP1
betamethasone	NR3C1
betamethasone-acetate	NR3C1
betamethasone-valerate	NR3C1
betaxolol	ADRB1
betaxolol	ADRB2
betazole	HRH2
bethanechol	CHRM1
bethanechol	CHRM2
bethanechol	CHRM3
bethanechol	CHRM4
BETP	GLP1R
betrixaban	KCNH2
betulinic-acid	GPBAR1
bevantolol	ADRA1A
bevantolol	ADRB1
bevantolol	ADRB2
bexarotene	RXRA
bexarotene	RXRB
bexarotene	RXRG
bezafibrate	PPARA
bezafibrate	PPARD
bezafibrate	PPARG
BF2.649	HRH3
BGT226	MTOR
BGT226	PIK3CA
BGT226	PIK3CB
BGT226	PIK3CG
BHQ	ATP2A1
BI-2536	BRD4
BI-2536	PLK1
BI-2536	PLK2
BI-2536	PLK3
BI-78D3	MAPK8
BI-847325	AURKA
BI-847325	AURKB
BI-847325	AURKC
BI-847325	MAP2K1
BI-847325	MAP2K2
BIBN4096	CALCA
BIBN4096	CALCRL
BIBN4096	RAMP1
BIBR-1532	TERT
BIBU-1361	EGFR
BIBX-1382	EGFR
BIBX-1382	ERBB2
bicalutamide	AR
bicifadine	DRD2
bicifadine	SLC6A2
bicifadine	SLC6A4
bicuculline-(+)	GABRA1
bicuculline-(+)	GABRA2
bicuculline-(+)	GABRA3
bicuculline-(+)	GABRA4
bicuculline-(+)	GABRA5
bicuculline-(+)	GABRA6
bicuculline-(+)	KCNN1
bicyclol	HSPA1A
bicyclol	HSPB1
BI-D1870	RPS6KA1
BI-D1870	RPS6KA2
BI-D1870	RPS6KA3
BI-D1870	RPS6KA6
bifemelane	MAOA
bifemelane	MAOB
bifonazole	CYP2B6
BIIB021	HSP90AA1
bilastine	HRH1
bilobalide	GLRA1
bilobalide	GLRA2
bilobalide	GLRB
bilobalide	HTR3A
bilobalide	HTR3B
bimatoprost	AKR1C3
bimatoprost	PTGER1
bimatoprost	PTGER3
bimatoprost	PTGFR
BIMU-8	HTR4
BINA	GRM2
bindarit	CCL2
bindarit	CCL7
bindarit	CCL8
BIO-1211	ITGA4
BIO-1211	ITGB1
BIO-5192	ITGA4
BIO-5192	ITGB1
biotin	ACACA
biotin	ACACB
biotin	HLCS
biotin	MCCC1
biotin	MCCC2
biotin	PC
biotin	PCCA
biotin	PCCB
biotin	SLC5A6
bipenamol	CTSC
biperiden	CHRM1
biperiden	CHRM2
biperiden	CHRM3
biperiden	CHRM4
biperiden	CHRM5
biperiden	CHRNA2
birinapant	BIRC2
birinapant	XIAP
BIRT-377	ICAM1
bis(maltolato)oxovanadium(IV)	PTPN1
bisindolylmaleimide-ix	AKT1
bisindolylmaleimide-ix	GSK3B
bisindolylmaleimide-ix	LCK
bisindolylmaleimide-ix	MAPK1
bisindolylmaleimide-ix	MAPK11
bisindolylmaleimide-ix	MAPK12
bisindolylmaleimide-ix	MAPK14
bisindolylmaleimide-ix	MAPK8
bisindolylmaleimide-ix	PRKCA
bisindolylmaleimide-ix	ROCK1
bisindolylmaleimide-ix	RPS6KB1
bisindolylmaleimide-ix	SIRT1
bismuth-subgallate	NOS1
bisoprolol	ADRB1
bisoprolol	ADRB2
bisphenol-a	AR
bisphenol-a	ESR1
bisphenol-a	ESR2
bisphenol-a	ESRRG
bisphenol-a	PPARG
bithionol	ESR1
bithionol	ESR2
bithionol	MCL1
bitopertin	SLC6A5
bitopertin	SLC6A9
bivalirudin	F2
BIX-01294	EHMT1
BIX-01294	EHMT2
BIX-02188	MAP2K5
BIX-02189	MAP2K5
BIX-02189	MAPK7
blebbistatin-(+/-)	MYH2
bleomycin	LIG1
bleomycin	LIG3
blonanserin	DRD2
blonanserin	HTR2A
BLU9931	FGFR4
BML-190	CNR2
BMS-182874	EDNRA
BMS-191011	KCNMA1
BMS-265246	CDK1
BMS-265246	CDK2
BMS-309403	FABP4
BMS-345541	CHUK
BMS-345541	IKBKB
BMS-387032	CDK2
BMS-387032	CDK7
BMS-387032	CDK9
BMS-470539	MC1R
BMS-536924	AKT1
BMS-536924	CCNE1
BMS-536924	CDK2
BMS-536924	CYP3A4
BMS-536924	ERBB2
BMS-536924	IGF1R
BMS-536924	KDR
BMS-536924	LCK
BMS-536924	MAPK1
BMS-536924	MET
BMS-536924	PDGFRA
BMS-536924	PDGFRB
BMS-566419	IMPDH1
BMS-566419	IMPDH2
BMS-587101	ITGAL
BMS-587101	ITGB2
BMS-599626	EGFR
BMS-599626	ERBB2
BMS-599626	ERBB4
BMS-649	RXRA
BMS-688521	ICAM1
BMS-690514	EGFR
BMS-690514	ERBB2
BMS-690514	FLT3
BMS-690514	KDR
BMS-754807	AKT1
BMS-754807	IGF1R
BMS-777607	AXL
BMS-777607	MERTK
BMS-777607	MET
BMS-777607	MST1R
BMS-777607	TYRO3
BMS-817378	KDR
BMS-817378	MET
BMS-833923	SMO
BMS-863233	CDC7
BMS-863233	PIM1
BMS-927711	CALCA
BMS-986020	LPAR1
BMS-CCR2-22	CCR2
BMY-14802	HTR1A
BMY-45778	PTGIR
BMY-7378	ADRA1A
BMY-7378	ADRA1B
BMY-7378	ADRA1D
BMY-7378	HTR1A
BNTX	OPRD1
BNTX	OPRK1
BNTX	OPRM1
boceprevir	CMA1
boceprevir	CTSA
boceprevir	CTSF
boceprevir	CTSK
boceprevir	CTSL
boceprevir	CTSS
bopindolol	ADRB1
bopindolol	ADRB2
bopindolol	ADRB3
bopindolol	HTR1A
bopindolol	HTR1B
bortezomib	PSMA1
bortezomib	PSMA2
bortezomib	PSMA3
bortezomib	PSMA4
bortezomib	PSMA5
bortezomib	PSMA6
bortezomib	PSMA7
bortezomib	PSMA8
bortezomib	PSMB1
bortezomib	PSMB10
bortezomib	PSMB11
bortezomib	PSMB2
bortezomib	PSMB3
bortezomib	PSMB4
bortezomib	PSMB5
[truncated: 11,099 more rows]

## Sheet: Table S3
Table S3：Sequence of RT-qPCR primers and details of siRNAs.
Primer	sequences
KIF2C-F	CGCGTTTCTCTTCCTTGCTG
KIF2C-R	CCTTTGTGGCACCTCCTTCT
GAPDH-F	GTGAACCATGAGAAGTATGACAAC
GAPDH-R	CATGAGTCCTTCCACGATACC

## Sheet: Table S4
Table S4: The results of multiomics consensus ensemble analysis.
Sample	MS
TCGA-2Y-A9H2	1
TCGA-DD-A39W	2
TCGA-BC-A10R	2
TCGA-ZS-A9CE	2
TCGA-G3-A3CI	2
TCGA-QA-A7B7	2
TCGA-DD-A113	1
TCGA-DD-A3A9	1
TCGA-DD-A73E	2
TCGA-CC-A3MA	1
TCGA-DD-A4NQ	1
TCGA-MI-A75I	2
TCGA-DD-A73F	2
TCGA-HP-A5N0	2
TCGA-ED-A8O5	2
TCGA-ED-A82E	1
TCGA-DD-AADF	2
TCGA-DD-A1EF	1
TCGA-BD-A2L6	2
TCGA-HP-A5MZ	2
TCGA-2Y-A9GV	2
TCGA-2Y-A9HA	2
TCGA-NI-A4U2	2
TCGA-DD-AADK	2
TCGA-2Y-A9GY	1
TCGA-DD-AAE3	2
TCGA-DD-AACT	2
TCGA-G3-A25Y	1
TCGA-DD-AAD8	2
TCGA-G3-A7M6	1
TCGA-5C-A9VH	2
TCGA-RG-A7D4	1
TCGA-DD-AACB	1
TCGA-G3-A25V	2
TCGA-G3-AAV2	2
TCGA-DD-AACE	2
TCGA-CC-A123	1
TCGA-DD-AAEI	2
TCGA-WQ-A9G7	1
TCGA-K7-AAU7	1
TCGA-ZP-A9D1	2
TCGA-DD-AADP	2
TCGA-WJ-A86L	2
TCGA-5R-AA1D	2
TCGA-G3-A25S	1
TCGA-DD-AADV	2
TCGA-DD-AACF	2
TCGA-RC-A6M6	1
TCGA-DD-AAE7	2
TCGA-ED-A8O6	1
TCGA-DD-AAE6	2
TCGA-DD-A4ND	2
TCGA-G3-AAUZ	2
TCGA-BW-A5NO	2
TCGA-RC-A6M4	2
TCGA-DD-AAEB	2
TCGA-DD-A4NS	2
TCGA-DD-AACO	2
TCGA-XR-A8TC	2
TCGA-DD-AAD5	1
TCGA-DD-AACW	2
TCGA-DD-AAEK	2
TCGA-XR-A8TF	2
TCGA-EP-A12J	2
TCGA-DD-A4NG	2
TCGA-DD-AAVV	1
TCGA-DD-AACI	1
TCGA-K7-A5RF	2
TCGA-DD-AACN	2
TCGA-DD-AADR	2
TCGA-DD-A4NE	2
TCGA-O8-A75V	2
TCGA-ZS-A9CG	2
TCGA-DD-AADG	2
TCGA-DD-AAW0	2
TCGA-DD-A4NO	2
TCGA-DD-A3A4	2
TCGA-YA-A8S7	1
TCGA-DD-AADW	1
TCGA-DD-AACS	2
TCGA-PD-A5DF	2
TCGA-DD-AACY	2
TCGA-4R-AA8I	2
TCGA-BC-A3KF	2
TCGA-LG-A6GG	2
TCGA-2Y-A9GS	2
TCGA-DD-A119	2
TCGA-NI-A8LF	2
TCGA-DD-A11D	2
TCGA-DD-A4NH	1
TCGA-DD-AAE9	2
TCGA-DD-A3A1	1
TCGA-2Y-A9H6	2
TCGA-ED-A7PX	1
TCGA-DD-AA3A	1
TCGA-BC-A10T	2
TCGA-GJ-A3OU	1
TCGA-G3-A7M9	1
TCGA-DD-AACQ	2
TCGA-DD-A4NL	2
TCGA-DD-AADJ	2
TCGA-G3-A5SM	2
TCGA-DD-AADD	2
TCGA-DD-AADI	2
TCGA-5C-A9VG	2
TCGA-ES-A2HS	2
TCGA-DD-AACZ	1
TCGA-EP-A3RK	1
TCGA-DD-A4NR	1
TCGA-UB-AA0V	2
TCGA-2Y-A9H0	1
TCGA-ES-A2HT	2
TCGA-K7-A6G5	2
TCGA-DD-AAVR	2
TCGA-2Y-A9H7	2
TCGA-FV-A4ZQ	1
TCGA-5R-AA1C	2
TCGA-DD-AADN	1
TCGA-DD-A73D	2
TCGA-2Y-A9GW	2
TCGA-DD-A4NV	2
TCGA-XR-A8TE	2
TCGA-UB-A7MF	1
TCGA-BC-A8YO	1
TCGA-EP-A3JL	2
TCGA-ZS-A9CF	2
TCGA-DD-AAEH	2
TCGA-DD-AAW3	2
TCGA-ED-A459	1
TCGA-DD-A4NB	2
TCGA-MI-A75E	2
TCGA-G3-A5SL	2
TCGA-DD-AACD	2
TCGA-KR-A7K0	2
TCGA-2Y-A9GZ	2
TCGA-DD-AACA	2
TCGA-BC-A10W	1
TCGA-DD-A3A8	2
TCGA-DD-AAVU	2
TCGA-DD-A1EG	1
TCGA-BC-A10Z	2
TCGA-DD-A39V	1
TCGA-EP-A26S	2
TCGA-DD-A3A3	1
TCGA-DD-AACP	1
TCGA-ED-A7XP	2
TCGA-EP-A2KA	1
TCGA-RC-A7S9	1
TCGA-CC-5263	1
TCGA-DD-AADS	2
TCGA-2Y-A9H8	1
TCGA-DD-AAED	2
TCGA-DD-A1EL	1
TCGA-DD-AAE4	2
TCGA-UB-A7MC	2
TCGA-DD-AAVP	2
TCGA-G3-A5SK	2
TCGA-CC-A7IH	2
TCGA-DD-AACV	2
TCGA-DD-AACC	2
TCGA-DD-A1ED	2
TCGA-5C-AAPD	1
TCGA-DD-AADU	2
TCGA-G3-A3CJ	2
TCGA-WQ-AB4B	2
TCGA-DD-AADO	1
TCGA-DD-AACL	1
TCGA-ED-A7PY	2
TCGA-CC-A3M9	1
TCGA-DD-A115	2
TCGA-DD-A116	2
TCGA-ED-A7XO	2
TCGA-RC-A7SH	1
TCGA-LG-A9QD	2
TCGA-DD-AACU	2
TCGA-G3-A6UC	2
TCGA-DD-AAEE	2
TCGA-ED-A5KG	1
TCGA-KR-A7K2	2
TCGA-DD-AAVY	2
TCGA-CC-A7II	1
TCGA-DD-AADM	2
TCGA-GJ-A6C0	1
TCGA-BC-A5W4	2
TCGA-MI-A75C	1
TCGA-GJ-A9DB	2
TCGA-ZP-A9CZ	2
TCGA-CC-A9FW	1
TCGA-DD-AAW1	2
TCGA-BC-A10Y	2
TCGA-BC-A112	1
TCGA-DD-A4NI	2
TCGA-2Y-A9H3	2
TCGA-DD-A11B	2
TCGA-DD-AADQ	2
TCGA-DD-A1EB	2
TCGA-DD-AACJ	2
TCGA-ED-A4XI	2
TCGA-DD-A4NA	1
TCGA-DD-AAD2	2
TCGA-XR-A8TG	2
TCGA-BC-A217	1
TCGA-DD-A118	2
TCGA-G3-A5SI	2
TCGA-DD-AAW2	2
TCGA-DD-A1EH	1
TCGA-DD-AACH	1
TCGA-DD-AACX	2
TCGA-DD-A73G	2
TCGA-2Y-A9HB	2
TCGA-CC-A3MB	1
TCGA-DD-AAE2	2
TCGA-DD-AAVW	2
TCGA-RC-A6M5	2
TCGA-DD-AAVQ	1
TCGA-UB-AA0U	2
TCGA-2Y-A9GU	2
TCGA-DD-AAE0	1
TCGA-KR-A7K7	1
TCGA-ED-A66X	1
TCGA-DD-A73B	2
TCGA-MI-A75H	2
TCGA-DD-AADL	2
TCGA-BC-A10U	2
TCGA-UB-A7MD	2
TCGA-DD-AADC	1
TCGA-DD-AAVZ	2
TCGA-DD-A39X	1
TCGA-UB-A7MA	1
TCGA-EP-A2KC	2
TCGA-G3-AAV1	2
TCGA-T1-A6J8	2
TCGA-ZP-A9CV	2
TCGA-FV-A3I0	1
TCGA-BC-A216	1
TCGA-DD-AAEG	2
TCGA-DD-A11C	2
TCGA-CC-A3MC	1
TCGA-DD-AADA	2
TCGA-WX-AA46	2
TCGA-ED-A7PZ	1
TCGA-WX-AA47	1
TCGA-G3-AAV7	1
TCGA-G3-AAV3	2
TCGA-DD-A4NN	1
TCGA-DD-AAD3	2
TCGA-K7-A5RG	2
TCGA-FV-A2QR	2
TCGA-ZP-A9D4	2
TCGA-DD-A1EJ	1
TCGA-ED-A66Y	1
TCGA-FV-A4ZP	1
TCGA-DD-A3A2	2
TCGA-CC-5259	1
TCGA-ZP-A9D0	2
TCGA-CC-A9FS	2
TCGA-G3-A3CK	2
TCGA-2Y-A9GX	2
TCGA-EP-A2KB	2
TCGA-MI-A75G	2
TCGA-DD-A114	1
TCGA-DD-AAEA	2
TCGA-MR-A8JO	1
TCGA-UB-A7ME	2
TCGA-DD-AAVS	2
TCGA-DD-AAD1	2
TCGA-DD-A4NF	2
TCGA-G3-A25Z	2
TCGA-2Y-A9GT	2
TCGA-BC-A10X	2
TCGA-DD-A3A7	1
TCGA-G3-A25U	2
TCGA-DD-AADY	2
TCGA-DD-A39Z	2
TCGA-ZP-A9D2	1
TCGA-DD-A1EI	2
TCGA-FV-A496	2
TCGA-DD-AACK	2
TCGA-ED-A97K	1
TCGA-G3-A7M8	2
TCGA-DD-AAC9	2
TCGA-DD-A1EC	1
TCGA-MR-A520	2
TCGA-2Y-A9H4	2
TCGA-BC-A69H	1
TCGA-FV-A495	2
TCGA-G3-AAV0	2
TCGA-DD-A3A5	2
TCGA-DD-AAE1	2
TCGA-RC-A7SF	2
TCGA-DD-AACG	1
TCGA-XR-A8TD	2
TCGA-G3-AAV5	2
TCGA-DD-AAD6	2
TCGA-5R-AAAM	2
TCGA-WX-AA44	1
TCGA-DD-A1EK	2
TCGA-G3-A5SJ	1
TCGA-UB-A7MB	2
TCGA-DD-AADB	1
TCGA-2Y-A9H5	2
TCGA-LG-A9QC	2
TCGA-G3-AAV6	1
TCGA-BC-A10Q	1
TCGA-CC-A7IJ	1
TCGA-G3-A7M5	2
TCGA-G3-A3CH	2
TCGA-BC-A3KG	1
TCGA-ZP-A9CY	2
TCGA-FV-A23B	2
TCGA-DD-A4NP	2
TCGA-FV-A2QQ	2
TCGA-DD-AAC8	1
TCGA-BD-A3EP	1
TCGA-DD-A1EA	2
TCGA-G3-A3CG	2
TCGA-DD-A73A	2
TCGA-DD-A73C	2
TCGA-ZS-A9CD	2
TCGA-DD-A39Y	1
TCGA-RC-A7SK	2
TCGA-2Y-A9H1	2
TCGA-DD-AAD0	2
TCGA-BD-A3ER	2
TCGA-KR-A7K8	2
TCGA-3K-AAZ8	2
TCGA-DD-AAVX	2
TCGA-G3-AAV4	2
TCGA-DD-A3A6	1
TCGA-2Y-A9H9	2
TCGA-RC-A7SB	2
TCGA-G3-A25T	1

## Sheet: Table S5
Table S5: The top 100 up-regulated genes in each subtype.
Probe	Class	Dirct
SPP1	MS1	up
S100P	MS1	up
CD24	MS1	up
CA9	MS1	up
AFP	MS1	up
PKM	MS1	up
SPINK1	MS1	up
MYBL2	MS1	up
TESC	MS1	up
S100A11	MS1	up
G6PD	MS1	up
S100A6	MS1	up
SPHK1	MS1	up
SLC1A5	MS1	up
TMSB10	MS1	up
KRT19	MS1	up
CDC20	MS1	up
SPINT1	MS1	up
GAL3ST1	MS1	up
SOX4	MS1	up
S100A9	MS1	up
AGR2	MS1	up
PAFAH1B3	MS1	up
EPS8L3	MS1	up
TRNP1	MS1	up
NQO1	MS1	up
UBE2C	MS1	up
LGALS3BP	MS1	up
SLC6A8	MS1	up
SELENOM	MS1	up
CYBA	MS1	up
EPCAM	MS1	up
SFN	MS1	up
MMP9	MS1	up
MARCKSL1	MS1	up
MDK	MS1	up
SEL1L3	MS1	up
CCL20	MS1	up
SOX9	MS1	up
HMGA1	MS1	up
S100A14	MS1	up
QSOX1	MS1	up
DUSP9	MS1	up
PHLDA2	MS1	up
PTTG1	MS1	up
CAPG	MS1	up
NXPH4	MS1	up
BIRC5	MS1	up
PLPP2	MS1	up
C12orf75	MS1	up
NRSN2	MS1	up
RGS2	MS1	up
KCTD17	MS1	up
DBN1	MS1	up
B3GNT3	MS1	up
LPCAT1	MS1	up
CLIC1	MS1	up
CCNB1	MS1	up
MAPK13	MS1	up
TNFRSF21	MS1	up
VEGFB	MS1	up
MFSD10	MS1	up
FKBP10	MS1	up
PYCR1	MS1	up
RENBP	MS1	up
SMOX	MS1	up
PRAME	MS1	up
FDCSP	MS1	up
CLDN4	MS1	up
CENPM	MS1	up
TEAD2	MS1	up
TMEM51	MS1	up
UCHL1	MS1	up
DDR1	MS1	up
PYCARD	MS1	up
PITX1	MS1	up
CTHRC1	MS1	up
SLC38A1	MS1	up
AURKB	MS1	up
TIMP1	MS1	up
TPX2	MS1	up
IMPDH1	MS1	up
KIF2C	MS1	up
MISP	MS1	up
AP1M2	MS1	up
ETV4	MS1	up
DKK1	MS1	up
LTB	MS1	up
RAP1GAP	MS1	up
MMP7	MS1	up
S100A4	MS1	up
CDT1	MS1	up
ITM2C	MS1	up
TOP2A	MS1	up
KIFC1	MS1	up
TGFB1	MS1	up
H2AX	MS1	up
IER3	MS1	up
JPT1	MS1	up
LAPTM4B	MS1	up
CYP2A6	MS2	up
CYP3A4	MS2	up
SLC10A1	MS2	up
TAT	MS2	up
CYP8B1	MS2	up
HPD	MS2	up
SLC22A1	MS2	up
ADH4	MS2	up
AQP9	MS2	up
HSD11B1	MS2	up
SERPINC1	MS2	up
HRG	MS2	up
GLYAT	MS2	up
RTP3	MS2	up
SPP2	MS2	up
ADH1B	MS2	up
CPS1	MS2	up
PCK1	MS2	up
HSD17B13	MS2	up
BHMT	MS2	up
HSD17B6	MS2	up
ALDOB	MS2	up
CYP2C8	MS2	up
OTC	MS2	up
ADH1C	MS2	up
SLC27A5	MS2	up
SULT2A1	MS2	up
UGT2B10	MS2	up
CYP2C9	MS2	up
APOC3	MS2	up
TTR	MS2	up
CYP4F2	MS2	up
AGXT	MS2	up
HPR	MS2	up
THRSP	MS2	up
F9	MS2	up
RDH16	MS2	up
SDS	MS2	up
ACSM2A	MS2	up
FETUB	MS2	up
CYP2A7	MS2	up
GLYATL1	MS2	up
CCL16	MS2	up
GNMT	MS2	up
UGT1A4	MS2	up
PLG	MS2	up
CDO1	MS2	up
G6PC	MS2	up
KNG1	MS2	up
ETNPPL	MS2	up
HAO1	MS2	up
PON1	MS2	up
CYP7A1	MS2	up
FMO3	MS2	up
ASPDH	MS2	up
AFM	MS2	up
APOA5	MS2	up
AHSG	MS2	up
CYP4A11	MS2	up
UPB1	MS2	up
SLC2A2	MS2	up
ADH1A	MS2	up
HP	MS2	up
ACSM2B	MS2	up
UGT2B15	MS2	up
DPYS	MS2	up
UGT2B7	MS2	up
HJV	MS2	up
CFHR4	MS2	up
ABCB4	MS2	up
C8A	MS2	up
F12	MS2	up
SEC14L2	MS2	up
HPX	MS2	up
SLCO1B1	MS2	up
ACSM5	MS2	up
F13B	MS2	up
MASP2	MS2	up
GSTA1	MS2	up
HAO2	MS2	up
AZGP1	MS2	up
CYP4A22	MS2	up
CES2	MS2	up
C6	MS2	up
CFHR2	MS2	up
AKR1D1	MS2	up
CPN2	MS2	up
SLC25A47	MS2	up
FNDC5	MS2	up
CFHR5	MS2	up
EHHADH	MS2	up
PCK2	MS2	up
FBP1	MS2	up
RBP4	MS2	up
AKR7A3	MS2	up
NR1I3	MS2	up
GSTA2	MS2	up
ARG1	MS2	up
C4BPA	MS2	up
CTH	MS2	up

## Sheet: Table S6
Table S6: The results of univariate COX analysis of 200 MS-related marker genes.
Gene	coef	HR	p.value	Low 95%CI	High 95%CI
ADH1A	-0.104389	0.9	0.016	0.83	0.98
ADH1B	-0.106791	0.9	0.012	0.83	0.98
AFM	-0.116369	0.89	0.0073	0.82	0.97
AGR2	0.127259	1.1	0.0055	1	1.2
AGXT	-0.107093	0.9	0.018	0.82	0.98
AKR1D1	-0.138704	0.87	0.0029	0.79	0.95
AKR7A3	-0.145191	0.86	0.0039	0.78	0.95
AQP9	-0.0911893	0.91	0.034	0.84	0.99
AURKB	0.349166	1.4	0.0048	1.1	1.8
BHMT	-0.103527	0.9	0.02	0.83	0.98
BIRC5	0.360138	1.4	0.00045	1.2	1.8
C4BPA	-0.100052	0.9	0.043	0.82	1
C6	-0.108916	0.9	0.033	0.81	0.99
CA9	0.167373	1.2	0.0045	1.1	1.3
CAPG	0.181526	1.2	0.013	1	1.4
CCNB1	0.307183	1.4	0.00015	1.2	1.6
CD24	0.1217	1.1	0.017	1	1.2
CDC20	0.340068	1.4	9.8e-06	1.2	1.6
CDO1	-0.135882	0.87	0.003	0.8	0.95
CDT1	0.425077	1.5	0.00083	1.2	2
CENPM	0.324866	1.4	0.0022	1.1	1.7
CFHR2	-0.114244	0.89	0.026	0.81	0.99
CFHR4	-0.151577	0.86	0.0025	0.78	0.95
CLIC1	0.246254	1.3	0.014	1.1	1.6
CPN2	-0.132365	0.88	0.018	0.79	0.98
CPS1	-0.121	0.89	0.00088	0.83	0.95
CYP2C8	-0.0971096	0.91	0.04	0.83	1
CYP2C9	-0.185538	0.83	2.8e-05	0.76	0.91
CYP3A4	-0.0767185	0.93	0.044	0.86	1
CYP4A11	-0.100256	0.9	0.047	0.82	1
CYP7A1	-0.109839	0.9	0.013	0.82	0.98
DPYS	-0.100599	0.9	0.038	0.82	0.99
EHHADH	-0.154478	0.86	0.02	0.75	0.98
EPS8L3	0.23399	1.3	0.0021	1.1	1.5
ETV4	0.171624	1.2	0.043	1	1.4
F12	-0.148922	0.86	0.014	0.77	0.97
F13B	-0.157305	0.85	0.0046	0.77	0.95
F9	-0.08649	0.92	0.044	0.84	1
FBP1	-0.132658	0.88	0.015	0.79	0.97
FMO3	-0.136258	0.87	0.0024	0.8	0.95
G6PC	-0.151226	0.86	0.0011	0.79	0.94
G6PD	0.364618	1.4	9.2e-07	1.2	1.7
GNMT	-0.10498	0.9	0.018	0.83	0.98
HAO1	-0.110886	0.9	0.024	0.81	0.99
HMGA1	0.337939	1.4	0.003	1.1	1.8
HPX	-0.125146	0.88	0.0087	0.8	0.97
HRG	-0.100131	0.9	0.008	0.84	0.97
HSD17B6	-0.0964855	0.91	0.023	0.84	0.99
IER3	0.146562	1.2	0.036	1	1.3
IMPDH1	0.463415	1.6	8.4e-05	1.3	2
KCTD17	0.332696	1.4	0.0039	1.1	1.7
KIF2C	0.538217	1.7	1e-05	1.3	2.2
KIFC1	0.38735	1.5	0.0017	1.2	1.9
KNG1	-0.125164	0.88	0.0058	0.81	0.96
LAPTM4B	0.220445	1.2	0.0029	1.1	1.4
MARCKSL1	0.292701	1.3	0.001	1.1	1.6
MASP2	-0.150988	0.86	0.006	0.77	0.96
MMP9	0.13659	1.1	0.04	1	1.3
MYBL2	0.310837	1.4	0.00078	1.1	1.6
NQO1	0.0938974	1.1	0.026	1	1.2
PAFAH1B3	0.224911	1.3	0.019	1	1.5
PCK2	-0.144775	0.87	0.047	0.75	1
PHLDA2	0.207721	1.2	0.013	1	1.4
PLG	-0.0968717	0.91	0.047	0.83	1
PON1	-0.164125	0.85	0.00061	0.77	0.93
PTTG1	0.300034	1.3	0.00014	1.2	1.6
RAP1GAP	0.195973	1.2	0.045	1	1.5
RDH16	-0.1329	0.88	0.0046	0.8	0.96
RGS2	0.172515	1.2	0.0059	1.1	1.3
S100A11	0.177788	1.2	0.006	1.1	1.4
S100A9	0.254698	1.3	2.1e-05	1.1	1.5
S100P	0.0701332	1.1	0.035	1	1.1
SEC14L2	-0.195392	0.82	0.0028	0.72	0.94
SFN	0.163901	1.2	0.0028	1.1	1.3
SLC10A1	-0.121355	0.89	0.0018	0.82	0.96
SLC1A5	0.333656	1.4	0.00022	1.2	1.7
SLC22A1	-0.109496	0.9	0.0028	0.83	0.96
SLC27A5	-0.124531	0.88	0.016	0.8	0.98
SLC2A2	-0.153959	0.86	0.0013	0.78	0.94
SLC38A1	0.226381	1.3	0.0051	1.1	1.5
SLCO1B1	-0.158763	0.85	0.0023	0.77	0.94
SMOX	0.490073	1.6	0.00017	1.3	2.1
SPINK1	0.0705726	1.1	0.019	1	1.1
SPP1	0.153454	1.2	8.7e-06	1.1	1.2
SPP2	-0.144455	0.87	0.00048	0.8	0.94
SULT2A1	-0.0854523	0.92	0.048	0.84	1
TAT	-0.10881	0.9	0.01	0.83	0.97
TMSB10	0.162023	1.2	0.022	1	1.4
TOP2A	0.16057	1.2	0.014	1	1.3
TPX2	0.365132	1.4	7.4e-05	1.2	1.7
UCHL1	0.121562	1.1	0.025	1	1.3
UGT2B15	-0.128836	0.88	0.0087	0.8	0.97
UPB1	-0.146922	0.86	0.0058	0.78	0.96

## Sheet: Table S7
Table S7: The result of Bootstrapping-based Cox regression analysis.
Gene	Times (P <0.05)
CDC20	1000
CYP2C9	1000
G6PD	1000
KIF2C	1000
SPP1	1000
TPX2	1000
CCNB1	999
PTTG1	999
SMOX	999
S100A9	998
IMPDH1	997
BIRC5	995
SPP2	995
SLC1A5	994
CDT1	987
MYBL2	987
PON1	987
CPS1	980
G6PC	980
MARCKSL1	980
CENPM	969
SLC2A2	967
AKR1D1	965
SLC22A1	964
KIFC1	961
SLC10A1	959
HMGA1	954
SFN	953
SEC14L2	950
EPS8L3	949
CFHR4	946
SLCO1B1	940
LAPTM4B	938
CDO1	936
FMO3	920
AKR7A3	916
RDH16	915
KCTD17	910
CA9	887
SLC38A1	872
F13B	869
UPB1	866
AGR2	865
AURKB	862
KNG1	859
RGS2	859
MASP2	849
S100A11	847
HRG	810
AFM	808
HPX	803
TAT	781
UGT2B15	766
CAPG	720
PHLDA2	715
ADH1B	714
CYP7A1	710
TOP2A	692
CLIC1	685
F12	685
FBP1	683
SLC27A5	668
ADH1A	657
GNMT	638
AGXT	624
PAFAH1B3	621
EHHADH	619
CD24	616
CPN2	615
TMSB10	608
SPINK1	596
UCHL1	589
BHMT	581
HSD17B6	565
NQO1	548
HAO1	543
CFHR2	539
AQP9	467
S100P	464
DPYS	441
IER3	429
C6	428
CYP2C8	416
C4BPA	393
MMP9	384
F9	372
PLG	369
CYP3A4	364
RAP1GAP	360
CYP4A11	358
SULT2A1	350
ETV4	344
PCK2	334

## Sheet: Table S8
Table S8: The results of Boruta algorithm to identify genes highly associated with OS.
meanImp	medianImp	minImp	maxImp	normHits	decision	decision
S100A9	8.83351	8.88407	3.49754	13.8639	0.947368	Confirmed
SFN	8.29723	8.30244	3.72268	12.1997	0.923077	Confirmed
CDC20	7.79523	7.98348	1.22422	11.7705	0.90081	Confirmed
TPX2	7.14441	7.35082	2.10304	11.1845	0.866397	Confirmed
KIF2C	6.9102	7.02577	0.478463	10.6212	0.854251	Confirmed
PTTG1	6.51775	6.59309	0.455241	11.1048	0.815789	Confirmed
BIRC5	6.58126	6.70609	0.97158	11.4743	0.809717	Confirmed
CENPM	5.56189	5.66622	0.844153	9.10922	0.730769	Confirmed
SPP1	5.38779	5.36022	1.03886	10.0109	0.686235	Confirmed
CPS1	4.40603	4.32563	-0.107701	9.63762	0.578947	Confirmed
CYP2C9	3.42896	3.23823	-0.180513	7.6864	0.192308	Rejected
MARCKSL1	3.07569	3.09041	-0.340356	5.84535	0.105263	Rejected
G6PD	3.16883	3.08188	-0.130322	5.72377	0.0991903	Rejected
IMPDH1	3.09052	3.1953	-1.09292	6.08062	0.0728745	Rejected
SLC2A2	2.55409	2.70105	0.151186	4.98985	0.0303644	Rejected
SMOX	2.66365	2.71352	0.30824	5.56057	0.0263158	Rejected
FMO3	1.04837	0.79113	-1.29899	3.01418	0.00202429	Rejected
KCTD17	0.932342	0.996814	-0.315192	2.70158	0.00202429	Rejected
AKR1D1	-0.727801	-0.642652	-2.56329	0.658315	0	Rejected
AKR7A3	1.05134	1.28126	-0.838863	2.60192	0	Rejected
CCNB1	1.17259	1.25704	-0.343046	2.21129	0	Rejected
CDO1	2.5032	2.66305	0.826729	4.23986	0	Rejected
CDT1	0.420732	0.400973	-1.22811	2.23295	0	Rejected
CFHR4	-1.0076	-0.61086	-3.13434	-0.0179792	0	Rejected
EPS8L3	0.939187	0.761286	-0.106214	3.97484	0	Rejected
G6PC	-0.278476	-0.112341	-2.6822	1.02486	0	Rejected
HMGA1	-0.509205	-0.305413	-2.25511	1.1761	0	Rejected
KIFC1	1.05856	0.820788	-0.529379	3.18106	0	Rejected
LAPTM4B	-0.180689	-0.203238	-1.4983	1.86012	0	Rejected
MYBL2	0.702866	0.69579	-1.20504	1.83435	0	Rejected
PON1	-0.126671	-0.437774	-1.23495	1.26074	0	Rejected
RDH16	-0.419231	-0.417766	-2.60946	1.77065	0	Rejected
SEC14L2	0.0365375	0.15283	-2.07108	1.34737	0	Rejected
SLC10A1	0.632655	0.43668	-0.19335	1.8246	0	Rejected
SLC1A5	1.19533	1.37811	-0.0838953	2.15542	0	Rejected
SLC22A1	0.477743	0.14491	-0.566125	2.7719	0	Rejected
SLCO1B1	1.58068	1.50468	-0.201108	3.64223	0	Rejected
SPP2	0.660844	0.70738	-1.6815	3.49926	0	Rejected

## Sheet: Table S9
Table S9: The result of machine learning benchmark.
Method	C-index	IBS
1_coxboost_result	0.666667	0.184178
1_ene_cox_result	0.701258	0.191978
1_lasso_cox_result	0.672956	0.182386
1_plsRcox_result	0.647799	0.188345
1_ridge_cox_result	0.694969	0.195794
1_superpc_result	0.742138	0.155207
1_xgb_result	0.748428	0.19515
10_coxboost_result	0.782857	0.129227
10_ene_cox_result	0.805714	0.123814
10_lasso_cox_result	0.788571	0.1457
10_plsRcox_result	0.782857	0.163898
10_ridge_cox_result	0.8	0.133105
10_superpc_result	0.765714	0.120608
10_xgb_result	0.694286	0.182098
2_coxboost_result	0.558282	0.209019
2_ene_cox_result	0.570552	0.206898
2_lasso_cox_result	0.564417	0.208029
2_plsRcox_result	0.539877	0.210402
2_ridge_cox_result	0.564417	0.207231
2_superpc_result	0.533742	0.206447
2_xgb_result	0.5	0.201248
3_coxboost_result	0.630952	0.164115
3_ene_cox_result	0.619048	0.166245
3_lasso_cox_result	0.619048	0.166447
3_plsRcox_result	0.654762	0.155035
3_ridge_cox_result	0.595238	0.163366
3_superpc_result	0.626984	0.162813
3_xgb_result	0.603175	0.156431
4_coxboost_result	0.658088	0.191814
4_ene_cox_result	0.672794	0.193662
4_lasso_cox_result	0.661765	0.193213
4_plsRcox_result	0.647059	0.185494
4_ridge_cox_result	0.665441	0.188984
4_superpc_result	0.676471	0.199257
4_xgb_result	0.716912	0.178447
5_coxboost_result	0.781818	0.178767
5_ene_cox_result	0.690909	0.203725
5_lasso_cox_result	0.681818	0.203001
5_plsRcox_result	0.636364	0.20877
5_ridge_cox_result	0.718182	0.200895
5_superpc_result	0.718182	0.178795
5_xgb_result	0.509091	0.206283
6_coxboost_result	0.550336	0.196268
6_ene_cox_result	0.550336	0.195793
6_lasso_cox_result	0.557047	0.195902
6_plsRcox_result	0.557047	0.198537
6_ridge_cox_result	0.52349	0.194684
6_superpc_result	0.543624	0.198299
6_xgb_result	0.553691	0.19671
7_coxboost_result	0.407767	0.198537
7_ene_cox_result	0.436893	0.199279
7_lasso_cox_result	0.427185	0.199347
7_plsRcox_result	0.446602	0.198205
7_ridge_cox_result	0.38835	0.198447
7_superpc_result	0.427185	0.198316
7_xgb_result	0.635922	0.197586
8_coxboost_result	0.632432	0.210771
8_ene_cox_result	0.643243	0.208832
8_lasso_cox_result	0.648649	0.208065
8_plsRcox_result	0.713514	0.203258
8_ridge_cox_result	0.648649	0.217493
8_superpc_result	0.637838	0.202255
8_xgb_result	0.602703	0.22607
9_coxboost_result	0.620805	0.158565
9_ene_cox_result	0.630872	0.156442
9_lasso_cox_result	0.627517	0.156464
9_plsRcox_result	0.627517	0.156665
9_ridge_cox_result	0.620805	0.158548
9_superpc_result	0.61745	0.155495
9_xgb_result	0.627517	0.190347

## Sheet: Table S10
Table S10: The result of GSEA.
NAME	SIZE	ES	NES	NOM p-val	FDR q-val
KEGG_SPLICEOSOME	127	0.775509	1.95063	0	0.0988246
KEGG_PYRIMIDINE_METABOLISM	97	0.631818	1.92859	0	0.0600405
KEGG_PATHOGENIC_ESCHERICHIA_COLI_INFECTION	56	0.68785	1.92326	0	0.0422436
KEGG_DNA_REPLICATION	36	0.857612	1.91725	0	0.0349153
KEGG_PURINE_METABOLISM	158	0.569001	1.89261	0	0.030459
KEGG_FC_GAMMA_R_MEDIATED_PHAGOCYTOSIS	96	0.646944	1.86411	0	0.0363935
KEGG_P53_SIGNALING_PATHWAY	68	0.583343	1.82625	0	0.0338816
KEGG_HOMOLOGOUS_RECOMBINATION	28	0.760465	1.81187	0	0.0334576
KEGG_CYTOSOLIC_DNA_SENSING_PATHWAY	54	0.624845	1.80515	0	0.0341865
KEGG_NOD_LIKE_RECEPTOR_SIGNALING_PATHWAY	62	0.63776	1.78196	0	0.0363439
KEGG_AMINOACYL_TRNA_BIOSYNTHESIS	41	0.70792	1.74541	0	0.0401834
KEGG_NON_HOMOLOGOUS_END_JOINING	13	0.7742	1.72817	0	0.0406862
KEGG_FATTY_ACID_METABOLISM	42	-0.879871	-2.12158	0	0.000539679
KEGG_DRUG_METABOLISM_CYTOCHROME_P450	71	-0.725908	-2.10248	0	0.000269839
KEGG_GLYCINE_SERINE_AND_THREONINE_METABOLISM	31	-0.79602	-2.09497	0	0.000179893
KEGG_RETINOL_METABOLISM	64	-0.724148	-2.08209	0	0.000203633
KEGG_VALINE_LEUCINE_AND_ISOLEUCINE_DEGRADATION	44	-0.840074	-2.04156	0	0.000447271
KEGG_PPAR_SIGNALING_PATHWAY	69	-0.643316	-2.01135	0	0.000786864
KEGG_PRIMARY_BILE_ACID_BIOSYNTHESIS	16	-0.889317	-1.96716	0	0.00152153
KEGG_RNA_DEGRADATION	56	0.712982	1.9132	0.00192678	0.0290939
KEGG_REGULATION_OF_ACTIN_CYTOSKELETON	212	0.535047	1.69892	0.0019305	0.0446562
KEGG_EPITHELIAL_CELL_SIGNALING_IN_HELICOBACTER_PYLORI_INFECTION	68	0.600855	1.77998	0.00193424	0.0345461
KEGG_CELL_CYCLE	124	0.694991	1.83908	0.00194932	0.0387818
KEGG_LINOLEIC_ACID_METABOLISM	29	-0.606097	-1.81758	0.0019685	0.00924849
KEGG_VIBRIO_CHOLERAE_INFECTION	54	0.625192	1.83361	0.00197628	0.0358863
KEGG_MISMATCH_REPAIR	23	0.75836	1.72849	0.00374532	0.0422617
KEGG_LIMONENE_AND_PINENE_DEGRADATION	10	-0.847993	-1.77351	0.00378788	0.01381
KEGG_BASE_EXCISION_REPAIR	35	0.70713	1.83342	0.00382409	0.0322976
KEGG_TRYPTOPHAN_METABOLISM	40	-0.689892	-1.93459	0.00382409	0.00226967
KEGG_PROPANOATE_METABOLISM	33	-0.735748	-1.85517	0.00382409	0.00669614
KEGG_OOCYTE_MEIOSIS	112	0.589411	1.7691	0.00384615	0.0376842
KEGG_PROGESTERONE_MEDIATED_OOCYTE_MATURATION	85	0.581637	1.71017	0.00385356	0.0460289
KEGG_ENDOCYTOSIS	181	0.54985	1.70224	0.00386847	0.0455482
KEGG_CHEMOKINE_SIGNALING_PATHWAY	188	0.54145	1.65285	0.00387597	0.057007
KEGG_TOLL_LIKE_RECEPTOR_SIGNALING_PATHWAY	102	0.551623	1.65435	0.0038835	0.0580724
KEGG_ARGININE_AND_PROLINE_METABOLISM	54	-0.533728	-1.72163	0.004	0.0214054
KEGG_BLADDER_CANCER	42	0.590266	1.68031	0.00578035	0.0471452
KEGG_LEISHMANIA_INFECTION	70	0.653929	1.73278	0.00588235	0.0421591
KEGG_NUCLEOTIDE_EXCISION_REPAIR	44	0.679242	1.70524	0.00591716	0.0460341
KEGG_COMPLEMENT_AND_COAGULATION_CASCADES	69	-0.681855	-1.94494	0.00591716	0.00181459
KEGG_BUTANOATE_METABOLISM	34	-0.664442	-1.76488	0.00591716	0.0141295
KEGG_SNARE_INTERACTIONS_IN_VESICULAR_TRANSPORT	38	0.603319	1.62992	0.00592885	0.0664413
KEGG_LYSOSOME	120	0.559096	1.74234	0.00779727	0.0391605
KEGG_METABOLISM_OF_XENOBIOTICS_BY_CYTOCHROME_P450	69	-0.601315	-1.78035	0.0078125	0.0139049
KEGG_PROTEASOME	46	0.706248	1.75727	0.00785855	0.0398777
KEGG_N_GLYCAN_BIOSYNTHESIS	46	0.632268	1.69053	0.008	0.0460484
KEGG_TYROSINE_METABOLISM	42	-0.540655	-1.68225	0.0095057	0.0284031
KEGG_RNA_POLYMERASE	28	0.652442	1.63257	0.00959693	0.0669452
KEGG_PATHWAYS_IN_CANCER	325	0.48817	1.59745	0.00961539	0.0757638
KEGG_UBIQUITIN_MEDIATED_PROTEOLYSIS	134	0.605301	1.68416	0.00968992	0.0467845
KEGG_VASOPRESSIN_REGULATED_WATER_REABSORPTION	44	0.619985	1.70198	0.00970874	0.0441253
KEGG_PEROXISOME	78	-0.613988	-1.82804	0.0114068	0.0091337
KEGG_HUNTINGTONS_DISEASE	180	0.525954	1.75485	0.011583	0.0387272
KEGG_HISTIDINE_METABOLISM	29	-0.588436	-1.72107	0.0116732	0.0202734
KEGG_LEUKOCYTE_TRANSENDOTHELIAL_MIGRATION	115	0.51954	1.62292	0.01341	0.0691259
KEGG_ANTIGEN_PROCESSING_AND_PRESENTATION	81	0.658907	1.78278	0.0153551	0.0388805
KEGG_NON_SMALL_CELL_LUNG_CANCER	54	0.551482	1.5808	0.0157171	0.0793017
KEGG_BETA_ALANINE_METABOLISM	22	-0.695282	-1.75331	0.0158103	0.0153365
KEGG_NITROGEN_METABOLISM	23	-0.550769	-1.61539	0.0188679	0.0465931
KEGG_LONG_TERM_DEPRESSION	70	0.473783	1.50724	0.0213178	0.101319
KEGG_STEROID_HORMONE_BIOSYNTHESIS	55	-0.539851	-1.65564	0.0217822	0.0343894
KEGG_GLYCOSPHINGOLIPID_BIOSYNTHESIS_LACTO_AND_NEOLACTO_SERIES	26	0.537135	1.53811	0.0224949	0.0864949
KEGG_BASAL_TRANSCRIPTION_FACTORS	35	0.606534	1.58518	0.025	0.0784542
KEGG_AXON_GUIDANCE	129	0.498651	1.54478	0.0250482	0.0883334
KEGG_GLYCEROPHOSPHOLIPID_METABOLISM	76	0.441287	1.53393	0.0251451	0.0876335
KEGG_GLUTATHIONE_METABOLISM	49	0.492599	1.59244	0.0252918	0.0755599
KEGG_SMALL_CELL_LUNG_CANCER	84	0.535059	1.56214	0.0253906	0.0883789
KEGG_TIGHT_JUNCTION	130	0.467139	1.54447	0.0255906	0.086963
KEGG_ALANINE_ASPARTATE_AND_GLUTAMATE_METABOLISM	32	-0.517283	-1.56511	0.0259481	0.0659988
KEGG_AMINO_SUGAR_AND_NUCLEOTIDE_SUGAR_METABOLISM	43	0.549221	1.61712	0.0265306	0.0714849
KEGG_VEGF_SIGNALING_PATHWAY	76	0.484186	1.55008	0.0265655	0.0861846
KEGG_NOTCH_SIGNALING_PATHWAY	47	0.578501	1.56091	0.0277778	0.0841412
KEGG_RIG_I_LIKE_RECEPTOR_SIGNALING_PATHWAY	70	0.515047	1.56179	0.030888	0.0850223
KEGG_PENTOSE_PHOSPHATE_PATHWAY	27	0.564773	1.61243	0.0314233	0.072391
KEGG_RENAL_CELL_CARCINOMA	70	0.547669	1.55717	0.0326923	0.0835431
KEGG_INTESTINAL_IMMUNE_NETWORK_FOR_IGA_PRODUCTION	46	0.662799	1.59554	0.0328185	0.0752373
KEGG_T_CELL_RECEPTOR_SIGNALING_PATHWAY	108	0.558717	1.5404	0.0333333	0.0880982
KEGG_NATURAL_KILLER_CELL_MEDIATED_CYTOTOXICITY	132	0.528736	1.56186	0.0334646	0.0867197
KEGG_GAP_JUNCTION	90	0.50563	1.52068	0.0350877	0.0943538
KEGG_GLYCOSPHINGOLIPID_BIOSYNTHESIS_GLOBO_SERIES	14	0.630132	1.61011	0.0352941	0.0718371
KEGG_SPHINGOLIPID_METABOLISM	38	0.526419	1.50395	0.0356394	0.100671
KEGG_GLIOMA	65	0.488336	1.48436	0.0423892	0.106204
KEGG_ALZHEIMERS_DISEASE	165	0.45102	1.5403	0.042885	0.0866497
KEGG_FC_EPSILON_RI_SIGNALING_PATHWAY	79	0.468159	1.48852	0.0437262	0.10794
KEGG_NEUROTROPHIN_SIGNALING_PATHWAY	126	0.514294	1.51854	0.0476191	0.0947794
KEGG_PANCREATIC_CANCER	70	0.538205	1.48377	0.0484496	0.105073
KEGG_GNRH_SIGNALING_PATHWAY	101	0.465083	1.46391	0.0497018	0.114894
KEGG_PROTEIN_EXPORT	24	0.626266	1.55782	0.0505837	0.0846821
KEGG_CHRONIC_MYELOID_LEUKEMIA	73	0.539563	1.48842	0.0517928	0.106424
KEGG_APOPTOSIS	87	0.508301	1.48463	0.0528376	0.107532
KEGG_PHENYLALANINE_METABOLISM	18	-0.560443	-1.50425	0.0535714	0.0971528
KEGG_TYPE_I_DIABETES_MELLITUS	41	0.636333	1.56312	0.0589354	0.0894052
KEGG_PHOSPHATIDYLINOSITOL_SIGNALING_SYSTEM	76	0.511905	1.4769	0.0604288	0.108523
KEGG_RIBOSOME	88	0.789121	1.60548	0.062753	0.0732406
KEGG_MAPK_SIGNALING_PATHWAY	267	0.433562	1.43287	0.0638723	0.121696
KEGG_MTOR_SIGNALING_PATHWAY	52	0.511422	1.45609	0.0686275	0.116153
KEGG_COLORECTAL_CANCER	62	0.523883	1.46086	0.0701754	0.113965
KEGG_VIRAL_MYOCARDITIS	68	0.52294	1.50409	0.0722433	0.102131
KEGG_MELANOMA	71	0.430422	1.36945	0.0742857	0.147426
KEGG_SYSTEMIC_LUPUS_ERYTHEMATOSUS	132	0.447512	1.45238	0.0777096	0.117007
KEGG_HEMATOPOIETIC_CELL_LINEAGE	85	0.521285	1.46765	0.0783133	0.113769
KEGG_AMYOTROPHIC_LATERAL_SCLEROSIS_ALS	53	0.426778	1.38176	0.0793037	0.14597
KEGG_ADHERENS_JUNCTION	73	0.520041	1.49519	0.0793951	0.105955
KEGG_ERBB_SIGNALING_PATHWAY	87	0.486519	1.44094	0.0796813	0.119205
KEGG_DRUG_METABOLISM_OTHER_ENZYMES	51	-0.471106	-1.44499	0.0803213	0.135056
KEGG_CYTOKINE_CYTOKINE_RECEPTOR_INTERACTION	264	0.450165	1.44646	0.0808679	0.118204
KEGG_GLYCOSAMINOGLYCAN_BIOSYNTHESIS_KERATAN_SULFATE	15	0.573751	1.41338	0.083499	0.129807
KEGG_INOSITOL_PHOSPHATE_METABOLISM	54	0.512463	1.43365	0.0842912	0.122559
KEGG_PRION_DISEASES	35	0.487763	1.41651	0.0853175	0.129117
KEGG_B_CELL_RECEPTOR_SIGNALING_PATHWAY	75	0.519523	1.44483	0.0868726	0.118031
KEGG_CARDIAC_MUSCLE_CONTRACTION	78	0.415548	1.37625	0.0877193	0.143783
KEGG_TASTE_TRANSDUCTION	51	0.424159	1.35642	0.0950495	0.155371
KEGG_FRUCTOSE_AND_MANNOSE_METABOLISM	33	0.456189	1.40064	0.095723	0.135929
KEGG_JAK_STAT_SIGNALING_PATHWAY	155	0.437691	1.40289	0.0990291	0.135529
KEGG_ETHER_LIPID_METABOLISM	33	0.419736	1.32687	0.105882	0.165766
KEGG_THYROID_CANCER	29	0.514056	1.40746	0.10609	0.133368
KEGG_OTHER_GLYCAN_DEGRADATION	15	0.560024	1.39848	0.111538	0.135935
KEGG_WNT_SIGNALING_PATHWAY	150	0.433486	1.38138	0.113852	0.144649
KEGG_MELANOGENESIS	101	0.40421	1.33097	0.1139	0.165449
KEGG_CELL_ADHESION_MOLECULES_CAMS	131	0.462569	1.41757	0.116959	0.129877
KEGG_PROSTATE_CANCER	89	0.459162	1.37642	0.117764	0.146586
KEGG_GLYCOSPHINGOLIPID_BIOSYNTHESIS_GANGLIO_SERIES	15	0.539713	1.35139	0.120316	0.157344
KEGG_SULFUR_METABOLISM	13	0.495152	1.32402	0.123984	0.166522
KEGG_ASTHMA	28	0.578522	1.45028	0.125	0.117007
KEGG_AUTOIMMUNE_THYROID_DISEASE	50	0.576391	1.46268	0.125737	0.114201
KEGG_DORSO_VENTRAL_AXIS_FORMATION	24	0.537342	1.37629	0.129159	0.145249
KEGG_LONG_TERM_POTENTIATION	70	0.439401	1.34873	0.131373	0.157817
KEGG_ACUTE_MYELOID_LEUKEMIA	57	0.480211	1.36456	0.135827	0.150006
KEGG_GRAFT_VERSUS_HOST_DISEASE	37	0.646583	1.42014	0.140594	0.129288
KEGG_PYRUVATE_METABOLISM	40	-0.447523	-1.34738	0.141153	0.211452
KEGG_HYPERTROPHIC_CARDIOMYOPATHY_HCM	83	0.409352	1.2986	0.142857	0.179016
KEGG_FOCAL_ADHESION	198	0.430576	1.34436	0.149712	0.159783
KEGG_ASCORBATE_AND_ALDARATE_METABOLISM	25	-0.557078	-1.38314	0.150206	0.184079
KEGG_RIBOFLAVIN_METABOLISM	16	0.506186	1.31246	0.150685	0.172619
KEGG_ALLOGRAFT_REJECTION	35	0.630036	1.3931	0.150794	0.138162
KEGG_GLYCOSAMINOGLYCAN_BIOSYNTHESIS_CHONDROITIN_SULFATE	22	0.512403	1.31051	0.153082	0.172724
KEGG_OXIDATIVE_PHOSPHORYLATION	131	0.423822	1.32758	0.162162	0.166634
KEGG_ARACHIDONIC_ACID_METABOLISM	58	-0.34275	-1.22156	0.162651	0.315143
KEGG_PRIMARY_IMMUNODEFICIENCY	35	0.615702	1.33172	0.163022	0.168162
KEGG_VALINE_LEUCINE_AND_ISOLEUCINE_BIOSYNTHESIS	11	0.621601	1.33103	0.164032	0.16699
KEGG_INSULIN_SIGNALING_PATHWAY	136	0.398346	1.291	0.174853	0.183811
KEGG_ARRHYTHMOGENIC_RIGHT_VENTRICULAR_CARDIOMYOPATHY_ARVC	74	0.417314	1.2735	0.180162	0.19412
KEGG_PARKINSONS_DISEASE	128	0.407641	1.29923	0.186312	0.18022
KEGG_BIOSYNTHESIS_OF_UNSATURATED_FATTY_ACIDS	22	-0.494762	-1.30828	0.188825	0.245527
KEGG_DILATED_CARDIOMYOPATHY	90	0.397726	1.26373	0.19112	0.198525
KEGG_VASCULAR_SMOOTH_MUSCLE_CONTRACTION	114	0.380676	1.25858	0.194059	0.199339
KEGG_GLYCOSAMINOGLYCAN_BIOSYNTHESIS_HEPARAN_SULFATE	26	0.46185	1.2549	0.194231	0.200948
KEGG_TGF_BETA_SIGNALING_PATHWAY	85	0.442644	1.31663	0.194605	0.170616
KEGG_PROXIMAL_TUBULE_BICARBONATE_RECLAMATION	23	-0.415085	-1.22306	0.194726	0.324064
KEGG_GALACTOSE_METABOLISM	25	0.429973	1.22523	0.197697	0.222483
KEGG_GLYOXYLATE_AND_DICARBOXYLATE_METABOLISM	16	-0.457962	-1.24014	0.201149	0.315421
KEGG_REGULATION_OF_AUTOPHAGY	35	0.441251	1.26358	0.214286	0.197032
KEGG_ENDOMETRIAL_CANCER	52	0.451578	1.28038	0.220238	0.190408
KEGG_CYSTEINE_AND_METHIONINE_METABOLISM	34	0.415209	1.23836	0.223507	0.2134
KEGG_ABC_TRANSPORTERS	44	-0.380129	-1.19606	0.232033	0.334647
KEGG_GLYCOSYLPHOSPHATIDYLINOSITOL_GPI_ANCHOR_BIOSYNTHESIS	25	0.498632	1.27153	0.237255	0.194132
KEGG_HEDGEHOG_SIGNALING_PATHWAY	56	0.376537	1.15649	0.25	0.28245
KEGG_STARCH_AND_SUCROSE_METABOLISM	51	-0.370001	-1.14698	0.287815	0.372564
KEGG_OLFACTORY_TRANSDUCTION	385	0.238773	1.08175	0.296724	0.347093
KEGG_PENTOSE_AND_GLUCURONATE_INTERCONVERSIONS	28	-0.435418	-1.15551	0.300626	0.373507
KEGG_SELENOAMINO_ACID_METABOLISM	26	0.415264	1.13266	0.323232	0.303337
KEGG_TAURINE_AND_HYPOTAURINE_METABOLISM	10	-0.446793	-1.08749	0.341317	0.410906
KEGG_CIRCADIAN_RHYTHM_MAMMAL	12	0.492458	1.12934	0.34585	0.304207
KEGG_GLYCOLYSIS_GLUCONEOGENESIS	61	-0.333913	-1.09079	0.349515	0.418218
KEGG_LYSINE_DEGRADATION	44	-0.405439	-1.11545	0.362887	0.399316
KEGG_ECM_RECEPTOR_INTERACTION	84	0.360038	1.09293	0.367387	0.33815
KEGG_CITRATE_CYCLE_TCA_CYCLE	31	-0.422631	-1.08591	0.374016	0.4018
KEGG_RENIN_ANGIOTENSIN_SYSTEM	17	-0.403149	-1.0433	0.390533	0.43281
KEGG_PANTOTHENATE_AND_COA_BIOSYNTHESIS	16	-0.395224	-1.05368	0.390946	0.431506
KEGG_NEUROACTIVE_LIGAND_RECEPTOR_INTERACTION	271	0.273901	1.01624	0.411306	0.410229
KEGG_TYPE_II_DIABETES_MELLITUS	47	0.331588	1.03016	0.426641	0.397844
KEGG_CALCIUM_SIGNALING_PATHWAY	177	0.301185	1.03685	0.432	0.393122
KEGG_ALDOSTERONE_REGULATED_SODIUM_REABSORPTION	41	0.323125	1.00306	0.43301	0.417998
KEGG_ONE_CARBON_POOL_BY_FOLATE	17	0.367879	1.01361	0.450397	0.409808
KEGG_GLYCEROLIPID_METABOLISM	49	0.287558	0.964851	0.507905	0.457907
KEGG_BASAL_CELL_CARCINOMA	55	0.313454	0.956515	0.518304	0.464677
KEGG_NICOTINATE_AND_NICOTINAMIDE_METABOLISM	24	-0.318663	-0.94592	0.52795	0.546205
KEGG_ADIPOCYTOKINE_SIGNALING_PATHWAY	66	-0.293708	-0.9414	0.529532	0.539316
KEGG_GLYCOSAMINOGLYCAN_DEGRADATION	21	0.35634	0.93618	0.529652	0.484365
KEGG_STEROID_BIOSYNTHESIS	17	-0.409124	-0.927903	0.563353	0.543805
KEGG_PORPHYRIN_AND_CHLOROPHYLL_METABOLISM	41	-0.312122	-0.900364	0.57971	0.566115
KEGG_O_GLYCAN_BIOSYNTHESIS	30	0.339663	0.907732	0.595573	0.516432
KEGG_FOLATE_BIOSYNTHESIS	11	-0.31796	-0.785599	0.784232	0.708422
KEGG_TERPENOID_BACKBONE_BIOSYNTHESIS	15	-0.28289	-0.67418	0.806576	0.807264
KEGG_MATURITY_ONSET_DIABETES_OF_THE_YOUNG	25	-0.258182	-0.732137	0.832661	0.749894
KEGG_ALPHA_LINOLENIC_ACID_METABOLISM	19	-0.252006	-0.744038	0.847737	0.750295

[truncated: 3 more sheets: Table S11, Table S12, Table S13]
